# Supplementary material for: Bis(2,6-dihy­droxy­benzoato-κ2 O 1,O 1′)(nitrato-κ2 O,O′)bis­(1,10-phenanthroline-κ2 N,N′)praseodymium(III)
Source: Acta Crystallogr Sect E Struct Rep Online. 2010 Dec 4;67(Pt 1):m5. doi: 10.1107/S1600536810049767 (PMC3050355; doi:10.1107/S1600536810049767)
Supplement: Supplementary file 2 [file e-67-000m5-Isup2.hkl]

# 
# h,k,l, Fc-squared, Fo-squared, sigma(Fo-squared) and status flag 
# 
data_I
_shelx_title ' 131     P21/c' 
_shelx_refln_list_code          4 
_shelx_F_calc_maximum      371.81 
_exptl_crystal_F_000      1744.00 
_reflns_d_resolution_high  0.8004 
 
loop_ 
 _symmetry_equiv_pos_as_xyz 
 'x, y, z' 
 '-x, y+1/2, -z+1/2' 
 '-x, -y, -z' 
 'x, -y-1/2, z-1/2' 
 
_cell_length_a    11.2738 
_cell_length_b    26.8015 
_cell_length_c    14.3886 
_cell_angle_alpha  90.000 
_cell_angle_beta  127.934 
_cell_angle_gamma  90.000 
 
_shelx_F_squared_multiplier     1.000 
 
loop_ 
 _refln_index_h 
 _refln_index_k 
 _refln_index_l 
 _refln_F_squared_calc 
 _refln_F_squared_meas 
 _refln_F_squared_sigma 
 _refln_observed_status 
   2   0   0      722.49      842.52     34.84 o 
   3   0   0     3306.28     3556.47     58.79 o 
   4   0   0      101.32      119.49     12.66 o 
   5   0   0     3165.24     2928.80     75.71 o 
   6   0   0    11102.23    11209.54    169.46 o 
   7   0   0     6712.12     6465.01    278.34 o 
   8   0   0     5668.55     5294.55    183.04 o 
   9   0   0     4465.35     4351.07    179.13 o 
  10   0   0        5.77       76.51     35.01 o 
  11   0   0        0.01       98.71     48.72 o 
   2   1   0    53390.28    53458.75    165.79 o 
   3   1   0    12803.77    12794.05     98.78 o 
   4   1   0    42655.99    42701.45    413.60 o 
   5   1   0      237.97      142.11      8.80 o 
   6   1   0      736.45      737.88     18.30 o 
   7   1   0      117.01      145.67     13.46 o 
   8   1   0      283.05      338.80     75.98 o 
   9   1   0      450.58      569.54     52.09 o 
  10   1   0      226.03      323.90     42.30 o 
  11   1   0     1111.51     1064.55     73.08 o 
   2   2   0     6170.08     6292.73     31.12 o 
   3   2   0        4.58       16.21      3.85 o 
   4   2   0     5185.26     5663.01     66.33 o 
   5   2   0      763.93      753.99     18.70 o 
   6   2   0      497.77      469.07     34.27 o 
   7   2   0      300.73      255.54     13.53 o 
   8   2   0      147.85      163.47     24.84 o 
   9   2   0      877.48     1007.61     64.70 o 
  10   2   0      137.09      136.41     31.98 o 
  11   2   0        2.15      -19.66     25.85 o 
   2   3   0    19418.24    20184.21    156.79 o 
   3   3   0     2760.34     2792.29     22.28 o 
   4   3   0    11387.26    11577.30     91.17 o 
   5   3   0     4552.10     4847.41     81.71 o 
   6   3   0      174.85      168.75     13.31 o 
   7   3   0      336.72      360.63     18.92 o 
   8   3   0      436.22      430.64     29.20 o 
   9   3   0      251.53      320.98     65.55 o 
  10   3   0      408.33      403.29     45.92 o 
  11   3   0      570.80      589.81     58.45 o 
   1   4   0     9695.94    10532.58     54.07 o 
   2   4   0      414.87      597.33     12.84 o 
   3   4   0      125.73       93.17      6.38 o 
   4   4   0     8199.26     8296.61     79.78 o 
   5   4   0      294.40      264.54     17.93 o 
   6   4   0     5236.21     5091.73     79.92 o 
   7   4   0     6688.32     6358.28    113.32 o 
   8   4   0     5104.17     4929.12    125.88 o 
   9   4   0     4635.35     4595.43    131.26 o 
  10   4   0     1010.90      892.41     64.91 o 
  11   4   0       15.95       74.97     34.93 o 
   1   5   0    14806.21    15731.32     95.33 o 
   2   5   0    14478.48    15047.74     96.85 o 
   3   5   0    42931.30    40889.61    370.78 o 
   4   5   0    28396.05    28341.61    180.01 o 
   5   5   0     7145.20     7060.65     87.25 o 
   6   5   0      704.29      714.95     50.04 o 
   7   5   0       90.87      104.50     14.44 o 
   8   5   0      279.72      281.35     35.52 o 
   9   5   0     2603.82     2320.90     94.52 o 
  10   5   0     1853.86     1864.93     91.82 o 
   0   6   0    23051.78    23809.31    110.42 o 
   1   6   0    31876.23    31873.27    186.23 o 
   2   6   0       92.79      108.32      8.83 o 
   3   6   0       36.52       66.15      7.48 o 
   4   6   0     2369.14     2507.39     30.71 o 
   5   6   0     4360.36     4642.52     71.72 o 
   6   6   0     4301.60     4317.23    150.81 o 
   7   6   0      836.94      800.46     31.87 o 
   8   6   0     1232.71     1216.62     64.39 o 
   9   6   0      839.39      848.75     64.94 o 
  10   6   0      410.00      492.00     54.36 o 
   1   7   0     3182.43     3377.78     22.97 o 
   2   7   0      277.73      275.41     10.48 o 
   3   7   0     1436.79     1579.96     26.20 o 
   4   7   0     3484.07     3773.90     40.11 o 
   5   7   0       21.26       35.18      7.22 o 
   6   7   0       12.54       44.95     14.63 o 
   7   7   0        9.45       43.56     56.63 o 
   8   7   0        6.06      -21.96     24.82 o 
   9   7   0      478.43      498.39     96.97 o 
  10   7   0      120.72      146.51     37.01 o 
   0   8   0    11411.28    10978.54     74.96 o 
   1   8   0     4784.14     5006.68     30.74 o 
   2   8   0     9286.88     9413.46     64.75 o 
   3   8   0      840.90     1081.12     23.81 o 
   4   8   0     1609.23     1859.27     31.42 o 
   5   8   0     3392.78     3504.54     45.47 o 
   6   8   0      397.29      484.42     28.01 o 
   7   8   0     7703.63     7351.10    159.01 o 
   8   8   0     2606.27     2613.00    103.00 o 
   9   8   0     1784.13     1728.26    127.29 o 
  10   8   0      530.11      560.00    110.34 o 
   1   9   0     9377.69     9548.38     44.75 o 
   2   9   0    14353.04    14532.70     81.44 o 
   3   9   0    20000.43    19545.08     93.47 o 
   4   9   0     8569.71     8019.18     84.14 o 
   5   9   0    10156.36    10385.65     74.93 o 
   6   9   0     8313.44     8290.87    122.61 o 
   7   9   0      432.63      437.12     30.14 o 
   8   9   0       42.18      108.73     31.89 o 
   9   9   0     1640.50     1605.23     82.57 o 
  10   9   0     1693.09     1727.62     89.80 o 
   0  10   0    16967.82    17024.03    104.56 o 
   1  10   0    12100.80    12398.34     57.06 o 
   2  10   0    20939.80    21215.14     86.79 o 
   3  10   0        6.47       30.19      8.91 o 
   4  10   0      486.33      575.32     18.07 o 
   5  10   0     1458.03     1457.45     27.80 o 
   6  10   0     2398.83     2385.41     59.49 o 
   7  10   0     2420.22     2473.07     77.89 o 
   8  10   0     2764.36     2916.65    102.12 o 
   9  10   0     1606.96     1634.16     83.43 o 
  10  10   0      242.60      240.23     39.80 o 
   1  11   0     1696.77     2008.98     24.29 o 
   2  11   0     1248.93     1457.62     25.38 o 
   3  11   0      629.55      691.61     21.99 o 
   4  11   0     1266.98     1332.85     25.65 o 
   5  11   0       30.90       63.71     13.42 o 
   6  11   0      652.08      665.39     21.87 o 
   7  11   0     1111.66     1092.75     45.31 o 
   8  11   0       23.57       31.01     25.23 o 
   9  11   0       37.58       74.90     29.28 o 
  10  11   0       67.36      146.79     50.85 o 
   0  12   0    10503.32    11271.96     72.00 o 
   1  12   0    17811.75    18896.40     81.26 o 
   2  12   0     2199.62     2289.54     37.08 o 
   3  12   0     1037.65     1006.98     24.12 o 
   4  12   0      503.87      540.87     19.29 o 
   5  12   0        9.34       45.99     12.10 o 
   6  12   0      678.05      668.44     27.09 o 
   7  12   0     3725.19     3784.56     96.17 o 
   8  12   0     1430.03     1404.92     60.72 o 
   9  12   0      800.48      779.85     48.66 o 
  10  12   0      207.24      187.21     31.41 o 
   1  13   0      901.27      867.57     22.92 o 
   2  13   0     3500.43     3166.09     42.79 o 
   3  13   0    12168.52    12210.83     84.42 o 
   4  13   0    13848.26    13683.89     94.16 o 
   5  13   0    15164.62    15238.08    105.24 o 
   6  13   0     3086.36     3133.69     52.11 o 
   7  13   0      107.44      178.58     21.73 o 
   8  13   0       38.22       58.08     15.28 o 
   9  13   0      429.01      504.98     43.04 o 
  10  13   0     1791.70     1806.68     77.48 o 
   0  14   0    16263.23    15987.86     91.96 o 
   1  14   0    11573.12    11507.77    136.04 o 
   2  14   0     6566.46     6523.75     91.52 o 
   3  14   0      894.32      847.99     20.67 o 
   4  14   0      103.13      129.11     10.41 o 
   5  14   0     1684.73     1651.03     36.56 o 
   6  14   0     6855.49     6727.45     77.21 o 
   7  14   0     5427.85     5482.79     78.94 o 
   8  14   0     3351.68     3433.92     76.09 o 
   9  14   0     2797.68     2719.78     89.66 o 
  10  14   0      195.52      210.28     32.14 o 
   1  15   0     1061.89     1259.90     33.19 o 
   2  15   0     6323.13     6289.68     62.92 o 
   3  15   0     6467.27     6462.73     55.93 o 
   4  15   0     1714.19     1623.51     31.44 o 
   5  15   0     1858.97     1901.92     39.54 o 
   6  15   0       46.10       82.64     12.23 o 
   7  15   0       54.26       48.93     12.32 o 
   8  15   0      251.28      265.72     24.89 o 
   9  15   0      251.63      309.35     63.09 o 
   0  16   0     2329.35     2557.04     43.94 o 
   1  16   0      389.48      502.29     22.56 o 
   2  16   0        5.61       31.32     13.50 o 
   3  16   0       60.54       73.97      8.83 o 
   4  16   0        8.93       21.97     10.63 o 
   5  16   0      133.09      125.02     12.40 o 
   6  16   0      195.46      225.79     16.47 o 
   7  16   0       15.20        8.03     10.88 o 
   8  16   0      704.48      664.35     32.00 o 
   9  16   0       12.40       55.43     24.54 o 
   1  17   0     4443.17     4605.13     65.88 o 
   2  17   0    12163.88    12131.15    125.66 o 
   3  17   0     9295.67     8922.34     78.40 o 
   4  17   0    10403.30    10127.07    112.47 o 
   5  17   0     4982.54     4788.82     58.54 o 
   6  17   0      241.29      243.70     18.43 o 
   7  17   0      151.54      156.50     16.63 o 
   8  17   0      118.07      128.80     18.69 o 
   9  17   0      659.29      774.68     44.56 o 
   0  18   0    17029.64    16964.52    117.91 o 
   1  18   0    12736.17    12697.58    110.47 o 
   2  18   0     5949.18     6025.45     91.31 o 
   3  18   0      795.13      805.55     24.95 o 
   4  18   0      185.32      197.79     19.24 o 
   5  18   0     3955.61     3778.76     53.47 o 
   6  18   0     7644.88     7629.33     78.86 o 
   7  18   0     5841.99     5961.73     75.58 o 
   8  18   0     2342.11     2323.69     58.58 o 
   9  18   0     1704.86     1796.21     65.92 o 
   1  19   0     2707.08     3021.97     72.57 o 
   2  19   0     1662.38     1692.36     51.08 o 
   3  19   0     2855.82     2851.40     45.79 o 
   4  19   0     8441.89     8070.14    102.38 o 
   5  19   0     5725.75     5665.80     66.44 o 
   6  19   0     1974.03     2016.43     42.21 o 
   7  19   0      964.02      960.40     32.85 o 
   8  19   0        1.66       15.68     20.09 o 
   9  19   0     1042.49     1095.26     59.86 o 
   0  20   0      665.38      656.30     25.21 o 
   1  20   0      188.70      241.41     19.51 o 
   2  20   0      196.28      201.70     22.08 o 
   3  20   0     2996.70     2907.33     61.76 o 
   4  20   0      822.76      809.25     36.11 o 
   5  20   0       11.10       46.96     12.61 o 
   6  20   0      512.93      502.47     25.30 o 
   7  20   0       16.60       42.76     14.95 o 
   8  20   0       42.06       48.54     16.62 o 
   1  21   0       57.27      181.52     28.75 o 
   2  21   0      117.87      169.05     21.20 o 
   3  21   0     2812.12     2719.00     61.05 o 
   4  21   0     2242.76     2287.81     57.60 o 
   5  21   0      600.31      629.11     26.30 o 
   6  21   0       21.12       18.63     18.33 o 
   7  21   0       70.90       79.67     14.71 o 
   8  21   0        0.46       -5.64     15.78 o 
   0  22   0     8972.02     8243.92    171.36 o 
   1  22   0    10421.64    10299.90     90.26 o 
   2  22   0     5999.29     6012.25    120.91 o 
   3  22   0     2722.11     2771.45     63.03 o 
   4  22   0        6.86       39.07     18.77 o 
   5  22   0     3026.41     2986.55     60.47 o 
   6  22   0     4028.61     3976.40     67.83 o 
   7  22   0     2148.06     2132.11     52.08 o 
   8  22   0     1955.65     2034.28     61.33 o 
   1  23   0     1306.58     1628.84     47.71 o 
   2  23   0     4226.53     4395.76     89.54 o 
   3  23   0     5624.91     5424.82     89.57 o 
   4  23   0     6042.64     5840.15     95.23 o 
   5  23   0     2904.96     2921.26     71.14 o 
   6  23   0      657.20      723.98     34.92 o 
   7  23   0        7.24       31.54     26.50 o 
   8  23   0      433.84      453.02     33.36 o 
   0  24   0     6481.75     6042.32    127.65 o 
   1  24   0      683.74      729.99     38.93 o 
   2  24   0       21.13       63.69     23.95 o 
   3  24   0      879.03      918.40     40.65 o 
   4  24   0       58.75      103.21     22.84 o 
   5  24   0       84.37       84.43     17.46 o 
   6  24   0     1248.13     1204.19     48.98 o 
   7  24   0     1339.78     1236.61     54.12 o 
   1  25   0      156.96      225.03     24.64 o 
   2  25   0     1485.66     1335.72     52.12 o 
   3  25   0     1261.12     1261.71     46.44 o 
   4  25   0      269.91      272.01     30.45 o 
   5  25   0      178.24      211.86     24.14 o 
   6  25   0        7.96       60.17     18.95 o 
   7  25   0        1.44       53.34     25.43 o 
   0  26   0     1728.90     1752.01     73.15 o 
   1  26   0     2228.31     2206.89     67.58 o 
   2  26   0     1707.91     1735.15     53.71 o 
   3  26   0      108.61      175.31     33.61 o 
   4  26   0       28.19       88.34     27.55 o 
   5  26   0      908.72      916.80     44.33 o 
   6  26   0     1499.68     1452.69     55.38 o 
   1  27   0      816.49      848.77     44.21 o 
   2  27   0     2603.06     2648.50     67.83 o 
   3  27   0     3124.21     3204.23     93.31 o 
   4  27   0     3836.14     3857.03    104.83 o 
   5  27   0     2659.37     2693.99     74.32 o 
   6  27   0     1026.30     1091.63     61.22 o 
   0  28   0     1276.31     1356.69     67.45 o 
   1  28   0     1303.79     1337.47     56.17 o 
   2  28   0     1199.02     1277.24     59.83 o 
   3  28   0      210.15      301.47     36.99 o 
   4  28   0      336.17      355.93     38.31 o 
   5  28   0      699.64      715.10     41.26 o 
   6  28   0     1234.69     1355.32     69.26 o 
   1  29   0        0.46       45.80     17.65 o 
   2  29   0        8.11       54.26     22.65 o 
   3  29   0      337.92      325.94     34.40 o 
   4  29   0      177.36      201.44     30.38 o 
   5  29   0       85.27       74.78     20.87 o 
   0  30   0      647.57      628.97     77.37 o 
   1  30   0      780.81      832.09     55.26 o 
   2  30   0      589.72      688.52     47.98 o 
   3  30   0       73.32      131.49     29.05 o 
   4  30   0        9.14       81.18     29.30 o 
   1  31   0      509.39      597.50     45.29 o 
   2  31   0     2513.60     2505.55     88.95 o 
   3  31   0     3054.10     3038.58     99.17 o 
   4  31   0     3112.87     3294.05    104.63 o 
   0  32   0     3419.37     3564.52    181.32 o 
   1  32   0     3068.55     3119.87     99.09 o 
   2  32   0     1653.55     1630.39     73.98 o 
   3  32   0      640.74      645.90     49.33 o 
   1  33   0      377.57      452.88     43.66 o 
 -11   1   1      415.00      434.78     48.33 o 
 -10   1   1       27.81       78.27     25.61 o 
  -9   1   1      643.90      742.89     54.34 o 
  -8   1   1       13.23       40.31     12.54 o 
  -7   1   1     1096.79     1063.15     31.45 o 
  -6   1   1     1838.80     1812.58     36.21 o 
  -5   1   1      194.74      181.04     11.96 o 
  -4   1   1    47668.11    47983.57    442.93 o 
  -3   1   1    70581.63    68793.97    752.58 o 
  -2   1   1    10661.85    11144.82     61.29 o 
   1   1   1      583.22      777.37     16.27 o 
   2   1   1    10340.48    10749.94     57.53 o 
   3   1   1    21773.04    20924.90    329.61 o 
   4   1   1    11661.79    11909.00    205.32 o 
   5   1   1     2553.34     2531.10     48.34 o 
   6   1   1      379.06      360.70     16.50 o 
   7   1   1       18.77       42.51     23.75 o 
   8   1   1      188.54      252.62     37.53 o 
   9   1   1      543.92      550.05     49.41 o 
  10   1   1      950.36      886.68     67.53 o 
 -11   2   1       98.62      113.23     31.75 o 
 -10   2   1     2151.76     2059.26    167.24 o 
  -9   2   1     6183.19     6247.90    144.99 o 
  -8   2   1     7266.62     6926.03    113.38 o 
  -7   2   1     7724.69     7404.29     95.42 o 
  -6   2   1     4310.36     4279.07     67.36 o 
  -5   2   1    10747.14    10733.47    103.83 o 
  -4   2   1     1847.09     2028.60     36.45 o 
  -3   2   1      412.48      387.53     10.28 o 
  -2   2   1    63889.97    63285.30    468.73 o 
   1   2   1     9254.53     9806.94     40.07 o 
   2   2   1    20946.01    21364.38    113.21 o 
   3   2   1        1.95       24.50      8.19 o 
   4   2   1     6562.62     6542.93     89.82 o 
   5   2   1     3164.73     2973.36     38.87 o 
   6   2   1     6831.55     6380.25     90.66 o 
   7   2   1     8599.81     8123.75    258.62 o 
   8   2   1     5592.14     5427.97    137.02 o 
   9   2   1     1253.11     1140.68     70.08 o 
  10   2   1       97.03      111.29     33.45 o 
 -11   3   1     1875.05     1755.56     90.31 o 
 -10   3   1     2042.12     2041.85     91.82 o 
  -9   3   1     1617.69     1568.92     75.40 o 
  -8   3   1       29.08       85.13     14.58 o 
  -7   3   1     1982.36     1965.83     54.14 o 
  -6   3   1     6067.44     6131.71     86.56 o 
  -5   3   1     4647.68     4525.02     47.70 o 
  -4   3   1    23518.21    23629.64    177.03 o 
  -3   3   1    38146.89    38999.41    110.23 o 
  -2   3   1    34124.55    34511.05    226.03 o 
  -1   3   1      269.96      303.68     13.94 o 
   1   3   1     1501.72     1769.56     22.27 o 
   2   3   1    11098.42    10732.54     93.84 o 
   3   3   1    46219.55    45085.76    290.24 o 
   4   3   1    21215.29    20577.34    266.89 o 
   5   3   1     3988.99     3590.41     73.67 o 
   6   3   1     2284.97     2204.87    100.90 o 
   7   3   1      167.87      207.02     47.71 o 
   8   3   1     1331.45     1376.46     94.66 o 
   9   3   1     1552.34     1498.00    107.23 o 
  10   3   1     1884.63     1850.68     94.39 o 
 -11   4   1      150.84      162.71     36.55 o 
 -10   4   1       39.26       55.48     34.90 o 
  -9   4   1      787.20      805.87     55.77 o 
  -8   4   1     1354.98     1254.82     44.08 o 
  -7   4   1     1100.93     1081.77     42.26 o 
  -6   4   1       57.40       58.20     11.99 o 
  -5   4   1      746.00      787.61     23.42 o 
  -4   4   1      251.56      262.40      8.96 o 
  -3   4   1     1391.92     1609.89     17.32 o 
  -2   4   1     2865.23     2969.99     30.87 o 
  -1   4   1       20.19       68.66      5.32 o 
   0   4   1    22953.30    24527.34    120.82 o 
   1   4   1     8276.54     8492.78     77.18 o 
   2   4   1    16221.75    16088.45     98.96 o 
   3   4   1     1914.42     2075.83     27.37 o 
   4   4   1      706.27      665.53     23.87 o 
   5   4   1     4080.79     4037.64     64.19 o 
   6   4   1      872.54      854.54     45.97 o 
   7   4   1      182.51      188.44     30.20 o 
   8   4   1     1831.39     1862.85     83.01 o 
   9   4   1      489.40      484.71     50.13 o 
  10   4   1        5.79       82.59     33.34 o 
 -11   5   1      616.69      723.22     62.19 o 
 -10   5   1      264.45      273.18     40.66 o 
  -9   5   1      992.83      852.03     56.96 o 
  -8   5   1      178.81      187.47     28.68 o 
  -7   5   1      286.96      268.55     30.36 o 
  -6   5   1     2075.72     2021.67     41.01 o 
  -5   5   1     4175.25     4200.72     53.49 o 
  -4   5   1     6175.96     6198.27     44.69 o 
  -3   5   1     3073.72     3454.98     28.18 o 
  -2   5   1      773.07      881.62     14.93 o 
  -1   5   1    11520.79    12163.86     58.04 o 
   0   5   1     3461.74     3883.37     28.21 o 
   1   5   1     1802.18     1931.17     61.98 o 
   2   5   1     6664.11     6856.26     53.85 o 
   3   5   1     5762.23     5966.33     48.65 o 
   4   5   1       18.97       28.87      7.87 o 
   5   5   1      185.38      191.69     23.25 o 
   6   5   1      162.16      160.57     14.10 o 
   7   5   1     1491.01     1469.64    120.55 o 
   8   5   1        1.54      123.59     35.34 o 
   9   5   1       16.98       23.09     24.57 o 
  10   5   1      360.21      370.01     46.81 o 
 -11   6   1       15.31      122.91     71.77 o 
 -10   6   1     1449.28     1300.28     75.96 o 
  -9   6   1     1228.80     1138.52     66.15 o 
  -8   6   1     2976.53     2903.96     94.25 o 
  -7   6   1     7753.38     7256.62    136.40 o 
  -6   6   1     1875.37     1850.26     49.06 o 
  -5   6   1     1078.29     1235.83     29.63 o 
  -4   6   1      855.03      981.76     20.14 o 
  -3   6   1     4985.62     4685.83     36.54 o 
  -2   6   1     4741.42     4850.59     33.10 o 
  -1   6   1    49155.14    48843.40    111.02 o 
   0   6   1    45540.36    45821.19    273.76 o 
   1   6   1    12500.35    12988.57     76.10 o 
   2   6   1      990.34      931.42     20.99 o 
   3   6   1     5378.17     5708.83     43.36 o 
   4   6   1      723.88      673.43     16.79 o 
   5   6   1     5759.85     5658.12     83.55 o 
   6   6   1     6019.74     5993.47     77.91 o 
   7   6   1     3964.33     3836.04    109.65 o 
   8   6   1     4459.43     4357.26    125.71 o 
   9   6   1     1126.77     1190.77     72.71 o 
  10   6   1      171.98      256.44     45.88 o 
 -11   7   1     2462.91     2486.32    326.62 o 
 -10   7   1     1765.41     1721.95     85.87 o 
  -9   7   1      937.23      882.98     58.95 o 
  -8   7   1        0.37       17.38     20.10 o 
  -7   7   1      271.42      295.67     25.79 o 
  -6   7   1     3565.93     3526.07     67.66 o 
  -5   7   1     7397.42     6972.65     75.65 o 
  -4   7   1    16939.10    16446.75     90.09 o 
  -3   7   1    29940.06    30233.34    114.85 o 
  -2   7   1     8081.60     8017.78     40.11 o 
  -1   7   1      950.47     1071.66     14.88 o 
   0   7   1      123.83      147.74      6.76 o 
   1   7   1    34846.71    34194.50    117.12 o 
   2   7   1    26673.71    27209.26    152.00 o 
   3   7   1    22667.51    21882.26     96.60 o 
   4   7   1    14711.83    14408.09    119.88 o 
   5   7   1     9645.20     9567.98     90.05 o 
   6   7   1     8456.97     8456.84    149.78 o 
   7   7   1     1065.01      933.03    115.67 o 
   8   7   1     1836.33     1756.76     81.31 o 
   9   7   1     2184.89     2147.60     95.49 o 
  10   7   1     2179.27     2172.22    102.97 o 
 -11   8   1        1.76       59.40     76.15 o 
 -10   8   1      459.58      489.57     47.32 o 
  -9   8   1      706.39      792.50     92.96 o 
  -8   8   1     1610.84     1595.79     71.82 o 
  -7   8   1     2802.32     2909.91     67.44 o 
  -6   8   1     1956.25     1998.21     41.51 o 
  -5   8   1       21.47       43.83      7.93 o 
  -4   8   1      375.16      450.59     16.48 o 
  -3   8   1     2189.92     2176.07     33.00 o 
  -2   8   1     4122.82     4044.15     27.77 o 
  -1   8   1    19305.65    19871.11     63.02 o 
   0   8   1     6788.34     6479.53     36.80 o 
   1   8   1     5152.14     5304.84     44.60 o 
   2   8   1    14007.39    14616.40    106.73 o 
   3   8   1       23.19       27.09      7.81 o 
   4   8   1     1548.02     1686.71     29.26 o 
   5   8   1     2602.86     2584.36     47.95 o 
   6   8   1     3645.24     3694.12    101.55 o 
   7   8   1      292.69      288.54     33.25 o 
   8   8   1     3676.93     3543.42    114.97 o 
   9   8   1      626.94      741.56     69.66 o 
  10   8   1       20.77       73.53     34.65 o 
 -11   9   1      150.00      138.75     39.10 o 
 -10   9   1       47.27       50.99     29.95 o 
  -9   9   1       35.63       15.29     29.75 o 
  -8   9   1       11.44        9.91     14.45 o 
  -7   9   1        0.03       15.42     18.78 o 
  -6   9   1      284.93      337.13     23.57 o 
  -5   9   1       68.98      101.90     10.20 o 
  -4   9   1      526.84      558.37     18.96 o 
  -3   9   1     3503.05     3713.15     39.91 o 
  -2   9   1     1264.98     1367.43     17.18 o 
  -1   9   1      176.28      241.54     17.12 o 
   0   9   1     1565.15     1552.53     19.39 o 
   1   9   1       80.50       89.52      9.19 o 
   2   9   1     9937.58    10958.61    100.93 o 
   3   9   1      741.30      872.82     22.95 o 
   4   9   1       50.86       68.98      8.76 o 
   5   9   1       11.76       23.74      7.46 o 
   6   9   1      743.12      739.66     29.65 o 
   7   9   1      371.75      435.86     45.21 o 
   8   9   1      206.17      240.15     38.14 o 
   9   9   1      132.06      105.12     31.74 o 
  10   9   1       14.77       14.37     28.14 o 
 -11  10   1      308.34      417.52     75.67 o 
 -10  10   1      793.76      756.65     91.37 o 
  -9  10   1     2079.13     2152.73     91.06 o 
  -8  10   1     3233.75     3227.30     96.39 o 
  -7  10   1     9027.25     8960.70    119.87 o 
  -6  10   1      687.33      760.47     30.20 o 
  -5  10   1     1536.53     1587.65     30.69 o 
  -4  10   1      278.85      285.57     17.69 o 
  -3  10   1      750.47      687.28     21.98 o 
  -2  10   1    13622.87    13784.13     71.62 o 
  -1  10   1    16190.44    16794.95     61.65 o 
   0  10   1    18591.39    19065.83     70.07 o 
   1  10   1    18879.02    19687.83    103.97 o 
   2  10   1     3116.37     3364.14     70.59 o 
   3  10   1     3418.01     3997.24     45.36 o 
   4  10   1       29.89       26.81      7.20 o 
   5  10   1      604.34      587.96     20.45 o 
   6  10   1     1436.47     1415.42     40.12 o 
   7  10   1     8492.99     8048.71    162.74 o 
   8  10   1     2353.21     2378.02     95.85 o 
   9  10   1      773.16      739.15     59.93 o 
  10  10   1       33.50       51.16     32.73 o 
 -10  11   1     1357.78     1414.64     81.59 o 
  -9  11   1      588.42      615.05     51.68 o 
  -8  11   1      613.01      674.29     39.96 o 
  -7  11   1      111.85      253.39     29.86 o 
  -6  11   1     6946.13     6887.33     72.18 o 
  -5  11   1    12561.76    12289.75     97.06 o 
  -4  11   1    18004.67    17903.45     99.13 o 
  -3  11   1    19882.43    19788.12     93.94 o 
  -2  11   1      593.75      517.29     12.22 o 
  -1  11   1     1543.64     1822.37     27.90 o 
   0  11   1       39.29       95.50      9.94 o 
   1  11   1     2398.11     2189.38     34.85 o 
   2  11   1    10572.24    10462.62     80.18 o 
   3  11   1    16064.80    15419.27    108.37 o 
   4  11   1     9928.44     9946.96     91.75 o 
   5  11   1     6579.12     6296.42     98.41 o 
   6  11   1      219.51      238.84     18.04 o 
   7  11   1      249.77      338.02     42.10 o 
   8  11   1      195.68      265.34     64.39 o 
   9  11   1      880.25      920.16     66.02 o 
 -10  12   1      732.81      819.25     63.96 o 
  -9  12   1     2481.72     2578.11    100.54 o 
  -8  12   1     6093.28     6183.06    109.23 o 
  -7  12   1    19686.57    19085.98    236.01 o 
  -6  12   1     1520.13     1533.50     38.19 o 
  -5  12   1      412.54      376.77     17.00 o 
  -4  12   1       65.99       68.51     10.40 o 
  -3  12   1      631.36      960.14     19.71 o 
  -2  12   1    24658.54    25506.50     98.35 o 
  -1  12   1    20982.92    21183.33     79.76 o 
   0  12   1    15862.34    15526.18     69.38 o 
   1  12   1    14672.40    14979.57    128.53 o 
   2  12   1     4250.77     4836.05     56.51 o 
   3  12   1     1893.97     2119.69     35.39 o 
   4  12   1     3311.80     3504.63     42.90 o 
   5  12   1     2394.53     2332.28     36.53 o 
   6  12   1     6934.22     6940.03     82.24 o 
   7  12   1     5012.46     4953.15     83.86 o 
   8  12   1     3402.75     3410.61    140.34 o 
   9  12   1     1607.24     1571.04     70.43 o 
 -10  13   1      325.94      368.61     38.90 o 
  -9  13   1      158.91      168.61     23.48 o 
  -8  13   1       64.99      107.88     20.87 o 
  -7  13   1      426.46      566.56     33.24 o 
  -6  13   1       94.46      136.97     14.87 o 
  -5  13   1      539.28      535.01     20.07 o 
  -4  13   1     1481.74     1412.91     29.05 o 
  -3  13   1     7253.42     7458.33     58.72 o 
  -2  13   1     4012.50     4777.24     44.50 o 
  -1  13   1     1535.86     1915.88     34.28 o 
   0  13   1     1009.20     1094.93     47.43 o 
   1  13   1     3451.94     3630.08     61.50 o 
   2  13   1     6889.76     7130.05     70.17 o 
   3  13   1      122.20      123.37     11.50 o 
   4  13   1        7.24       14.65     10.66 o 
   5  13   1      146.20      163.34     11.21 o 
   6  13   1      108.06      136.93     16.43 o 
   7  13   1       33.77       59.23     14.26 o 
   8  13   1       69.53      114.54     24.39 o 
   9  13   1      271.81      292.49     35.03 o 
 -10  14   1      280.67      322.76     37.10 o 
  -9  14   1      820.63      798.99     39.35 o 
  -8  14   1     2192.14     2083.77     58.44 o 
  -7  14   1      454.09      422.07     22.02 o 
  -6  14   1       63.88      104.63     14.08 o 
  -5  14   1       61.22       93.14     16.20 o 
  -4  14   1        4.11       35.44     10.16 o 
  -3  14   1      457.52      485.94     16.56 o 
  -2  14   1     2480.45     2889.79     41.41 o 
  -1  14   1     1164.92     1261.27     22.80 o 
   0  14   1     2688.65     2778.41     39.61 o 
   1  14   1     2427.67     2601.73     54.11 o 
   2  14   1     2598.75     2561.71     38.24 o 
   3  14   1     2588.38     2654.29     47.04 o 
   4  14   1      513.19      560.42     21.71 o 
   5  14   1      527.32      578.01     24.26 o 
   6  14   1      167.71      178.02     14.93 o 
   7  14   1      575.22      525.11     27.65 o 
   8  14   1      216.57      216.97     30.46 o 
   9  14   1       86.56      101.04     30.55 o 
 -10  15   1     1934.27     1747.90     74.79 o 
  -9  15   1     1067.50      916.37     49.64 o 
  -8  15   1      140.44      168.86     21.20 o 
  -7  15   1      948.11      967.91     29.94 o 
  -6  15   1     9288.37     9245.99     88.21 o 
  -5  15   1     7749.04     7475.99     67.44 o 
  -4  15   1    15785.67    15451.70     92.71 o 
  -3  15   1    10384.78    10516.77     80.62 o 
  -2  15   1     8144.73     8160.52    101.20 o 
  -1  15   1     1886.83     2041.37     30.39 o 
   0  15   1       19.62      180.50     24.95 o 
   1  15   1     3377.53     3466.48     73.77 o 
   2  15   1    13637.45    13400.66    111.20 o 
   3  15   1    18146.88    18471.81    125.03 o 
   4  15   1    13032.12    12959.70    107.20 o 
   5  15   1     4266.66     4177.44     59.18 o 
   6  15   1       82.63       81.76     13.53 o 
   7  15   1        0.91       24.54     13.62 o 
   8  15   1      217.80      262.29     27.51 o 
   9  15   1      943.31      882.05     59.49 o 
 -10  16   1      488.78      545.72     39.11 o 
  -9  16   1     2117.31     2263.07     58.31 o 
  -8  16   1     6036.99     6077.52     89.30 o 
  -7  16   1     5821.94     5719.83     77.02 o 
  -6  16   1     4185.71     4080.34     60.32 o 
  -5  16   1      445.74      456.88     18.68 o 
  -4  16   1        1.14       19.36      8.23 o 
  -3  16   1     2299.16     2203.84     38.70 o 
  -2  16   1    14020.79    14141.70    109.69 o 
  -1  16   1    23022.06    22724.53    125.59 o 
   0  16   1    19736.91    19569.71    128.14 o 
   1  16   1    16566.63    17142.07    146.56 o 
   2  16   1     5551.71     5587.34    150.46 o 
   3  16   1        4.76       15.80      7.55 o 
   4  16   1     1504.03     1475.74     31.95 o 
   5  16   1     2632.96     2591.20     47.64 o 
   6  16   1     4977.63     5096.24     65.55 o 
   7  16   1     3065.52     3230.99     58.77 o 
   8  16   1     1693.38     1832.15     62.90 o 
   9  16   1      928.88      989.62     54.41 o 
 -10  17   1     1002.17     1014.19     50.60 o 
  -9  17   1      176.77      220.12     22.62 o 
  -8  17   1       46.53      110.45     19.80 o 
  -7  17   1       71.22      113.74     15.53 o 
  -6  17   1     3134.90     3106.83     48.18 o 
  -5  17   1     3982.18     3866.08     50.84 o 
  -4  17   1     3545.06     3455.46     47.71 o 
  -3  17   1     9118.67     9006.93    100.44 o 
  -2  17   1     3001.77     3242.27     58.03 o 
  -1  17   1      387.63      957.51     36.61 o 
   0  17   1       59.25      558.71     51.50 o 
   1  17   1     1880.82     2029.77     55.70 o 
   2  17   1     5045.19     5171.75     85.89 o 
   3  17   1     5396.26     5221.90     56.48 o 
   4  17   1     1295.98     1293.14     30.56 o 
   5  17   1     1138.00     1071.83     29.29 o 
   6  17   1     1225.10     1205.00     33.44 o 
   7  17   1      211.36      214.29     18.25 o 
   8  17   1      116.71      152.44     29.65 o 
   9  17   1      454.91      493.34     37.08 o 
  -9  18   1       47.17       66.76     17.36 o 
  -8  18   1      199.30      259.78     23.59 o 
  -7  18   1      785.97      776.44     30.33 o 
  -6  18   1       28.89       38.94     10.83 o 
  -5  18   1      368.91      414.27     20.21 o 
  -4  18   1      204.74      159.76     16.61 o 
  -3  18   1     2350.06     2440.73     51.82 o 
  -2  18   1      142.12      179.81     16.33 o 
  -1  18   1      195.60      211.94     15.18 o 
   0  18   1       44.08       84.40     12.75 o 
   1  18   1      192.72      167.49     19.96 o 
   2  18   1      505.76      499.79     31.47 o 
   3  18   1       52.61       67.45     13.71 o 
   4  18   1       67.71       74.44     11.95 o 
   5  18   1      102.19       87.57     11.23 o 
   6  18   1       33.56       56.47     13.13 o 
   7  18   1      489.36      375.97     22.23 o 
   8  18   1        1.62       -2.08     17.85 o 
  -9  19   1      301.48      301.09     30.81 o 
  -8  19   1       79.76      155.40     19.00 o 
  -7  19   1        3.47      111.94     18.56 o 
  -6  19   1     1271.80     1239.49     32.16 o 
  -5  19   1     6272.61     5951.10     70.09 o 
  -4  19   1     1671.91     1607.76     39.73 o 
  -3  19   1      757.33      870.69     32.93 o 
  -2  19   1     1934.92     1954.03     45.17 o 
  -1  19   1      828.83      869.01     20.60 o 
   0  19   1       73.76      220.70     15.63 o 
   1  19   1     2636.54     2675.37     65.81 o 
   2  19   1     6803.49     6529.53    104.03 o 
   3  19   1     4548.98     4374.49     67.25 o 
   4  19   1     4350.85     4180.54     56.27 o 
   5  19   1      975.32      948.60     28.81 o 
   6  19   1      270.87      277.76     17.44 o 
   7  19   1       44.45       48.57     21.52 o 
   8  19   1      315.15      324.28     35.47 o 
  -9  20   1     2121.74     2317.37     86.26 o 
  -8  20   1     5102.39     4959.01     79.00 o 
  -7  20   1     8768.10     8617.44     98.27 o 
  -6  20   1     2014.25     2010.49     50.16 o 
  -5  20   1       57.86      115.04     17.30 o 
  -4  20   1      777.13      844.73     34.51 o 
  -3  20   1     3636.38     3587.67     65.78 o 
  -2  20   1     3262.47     3381.21     55.58 o 
  -1  20   1     7957.97     7803.80     59.92 o 
   0  20   1    12749.83    12395.05     97.40 o 
   1  20   1    10838.20    10599.06    154.21 o 
   2  20   1     3191.56     3239.36     74.57 o 
   3  20   1      283.33      255.41     25.98 o 
   4  20   1     1216.76     1155.86     36.86 o 
   5  20   1     4248.01     4114.35     59.24 o 
   6  20   1     3118.26     3043.86     53.26 o 
   7  20   1     1680.44     1700.31     53.59 o 
   8  20   1     1693.66     1709.45     56.80 o 
  -9  21   1     1197.38     1319.27     67.76 o 
  -8  21   1       50.53      114.50     17.19 o 
  -7  21   1     1585.10     1685.17     46.13 o 
  -6  21   1     3127.69     3061.30     77.04 o 
  -5  21   1     5567.62     5528.76     78.04 o 
  -4  21   1     6236.82     5828.36     87.37 o 
  -3  21   1    13224.79    12802.31    125.91 o 
  -2  21   1     4275.89     4191.14     63.35 o 
  -1  21   1     2183.84     2230.60     79.12 o 
   0  21   1       85.70      441.92     33.23 o 
   1  21   1     2964.41     3376.80     81.07 o 
   2  21   1     6749.03     6715.77    113.55 o 
   3  21   1     9463.26     9350.43    122.79 o 
   4  21   1     7351.97     7027.95    103.70 o 
   5  21   1     1292.01     1376.23     35.79 o 
   6  21   1      534.25      512.01     26.23 o 
   7  21   1       47.35       38.95     16.61 o 
   8  21   1      410.15      427.15     30.87 o 
  -8  22   1      296.48      267.89     21.77 o 
  -7  22   1      299.54      299.49     23.40 o 
  -6  22   1        4.15       29.15     14.97 o 
  -5  22   1      841.00      738.11     44.71 o 
  -4  22   1       60.58      110.93     22.10 o 
  -3  22   1       62.71      209.09     24.26 o 
  -2  22   1      517.12      583.59     26.50 o 
  -1  22   1      626.94      719.04     33.37 o 
   0  22   1      571.57      584.65     27.15 o 
   1  22   1       34.07      111.47     34.42 o 
   2  22   1     2601.60     2529.74     69.07 o 
   3  22   1      712.88      696.90     35.86 o 
   4  22   1     1162.92     1031.85     42.63 o 
   5  22   1      437.87      430.52     23.11 o 
   6  22   1      400.26      388.95     23.70 o 
   7  22   1      246.17      260.75     20.94 o 
  -8  23   1       12.42       39.82     21.98 o 
  -7  23   1       26.45       48.71     17.50 o 
  -6  23   1      297.01      326.46     27.07 o 
  -5  23   1      822.29      844.10     47.79 o 
  -4  23   1      210.98      220.85     20.37 o 
  -3  23   1      779.57      711.39     32.04 o 
  -2  23   1     2391.97     2377.44     50.67 o 
  -1  23   1      587.40      601.19     42.80 o 
   0  23   1      952.02     1114.64     67.83 o 
   1  23   1     1747.59     1781.01     59.46 o 
   2  23   1     2577.94     2584.67     70.93 o 
   3  23   1     1390.69     1280.73     46.12 o 
   4  23   1      354.27      398.83     28.64 o 
   5  23   1       65.23       88.82     19.39 o 
   6  23   1        3.38       48.81     21.35 o 
   7  23   1       34.91       43.31     15.38 o 
  -8  24   1     1852.09     1764.97     63.19 o 
  -7  24   1     2226.61     2075.67     64.64 o 
  -6  24   1     1786.14     1679.68     56.97 o 
  -5  24   1       10.85       31.73     20.27 o 
  -4  24   1       66.16      110.48     24.12 o 
  -3  24   1      395.16      519.17     29.48 o 
  -2  24   1      553.35      679.28     28.54 o 
  -1  24   1     5439.51     5448.01     84.90 o 
   0  24   1     8689.25     8660.61    128.69 o 
   1  24   1     7977.90     8059.19    175.71 o 
   2  24   1     3098.09     2995.47     77.99 o 
   3  24   1      146.11      223.08     25.51 o 
   4  24   1      136.68      194.60     23.50 o 
   5  24   1     2579.69     2463.10     66.76 o 
   6  24   1     3303.97     3193.59     97.55 o 
   7  24   1     1849.58     1817.94     53.96 o 
  -7  25   1      294.93      352.78     31.01 o 
  -6  25   1     1565.36     1694.74     58.41 o 
  -5  25   1     2064.95     2226.50     77.46 o 
  -4  25   1     4099.96     3864.39    104.90 o 
  -3  25   1     3558.88     3509.44     74.87 o 
  -2  25   1      955.36     1025.29     35.37 o 
  -1  25   1       14.84      261.10     23.59 o 
   0  25   1       78.25      381.47     63.18 o 
   1  25   1     1921.64     2192.39     67.87 o 
   2  25   1     3003.71     3143.61     93.47 o 
   3  25   1     6763.79     6586.54    105.31 o 
   4  25   1     4174.72     4130.48    117.40 o 
   5  25   1     1946.03     2131.52     64.29 o 
   6  25   1      538.08      534.71     46.02 o 
  -7  26   1      870.09      851.20     44.83 o 
  -6  26   1      562.18      609.16     37.22 o 
  -5  26   1      368.14      381.76     36.24 o 
  -4  26   1      192.81      181.79     28.92 o 
  -3  26   1     1259.88     1309.49     59.46 o 
  -2  26   1      941.04      983.90     40.36 o 
  -1  26   1     2891.67     2831.36     64.80 o 
   0  26   1     2296.65     2274.74     69.92 o 
   1  26   1     1040.24     1103.18     50.20 o 
   2  26   1      693.81      662.51     40.10 o 
   3  26   1      159.21      271.50     33.80 o 
   4  26   1      237.73      375.13     55.93 o 
   5  26   1     1457.65     1421.46     66.96 o 
   6  26   1     1229.67     1308.97     66.58 o 
  -7  27   1       26.53       90.33     27.05 o 
  -6  27   1        8.03       -0.41     15.42 o 
  -5  27   1        0.95       -0.95     16.68 o 
  -4  27   1        6.80        4.02     16.79 o 
  -3  27   1      436.76      386.96     36.00 o 
  -2  27   1       81.00      126.14     17.14 o 
  -1  27   1       94.45      184.83     19.46 o 
   0  27   1       37.88      154.09     24.55 o 
   1  27   1      119.97      180.99     27.35 o 
   2  27   1        8.40       25.63     15.83 o 
   3  27   1      225.63      243.40     30.17 o 
   4  27   1       34.52       48.88     22.51 o 
   5  27   1       11.34       55.47     24.27 o 
   6  27   1       10.15       67.28     26.54 o 
  -6  28   1      723.25      708.22     41.83 o 
  -5  28   1      164.11      189.90     29.08 o 
  -4  28   1       93.81      100.93     25.13 o 
  -3  28   1      148.02      202.14     29.36 o 
  -2  28   1      856.10      910.20     51.02 o 
  -1  28   1      925.77      885.62     41.19 o 
   0  28   1     2310.47     2414.51     75.41 o 
   1  28   1     3186.68     3138.00     85.95 o 
   2  28   1      324.27      381.69     33.65 o 
   3  28   1       18.06       98.89     34.52 o 
   4  28   1      122.72      196.90     46.16 o 
   5  28   1      682.38      773.47     52.70 o 
  -5  29   1     2612.41     2642.60     91.73 o 
  -4  29   1     2472.45     2477.33     86.55 o 
  -3  29   1     2810.10     2541.94     85.90 o 
  -2  29   1     1615.62     1807.93     71.80 o 
  -1  29   1      556.99      671.52     43.33 o 
   0  29   1       84.05      283.73     30.67 o 
   1  29   1     1135.83     1291.20     58.08 o 
   2  29   1     4028.33     4023.48    108.03 o 
   3  29   1     4987.15     4788.45    148.45 o 
   4  29   1     3164.27     3125.27     99.37 o 
   5  29   1     1261.56     1313.08     69.00 o 
  -5  30   1      245.89      295.96     36.03 o 
  -4  30   1        4.11       46.89     22.74 o 
  -3  30   1      735.05      896.20     54.14 o 
  -2  30   1     1917.34     2069.55     78.20 o 
  -1  30   1     3377.39     3091.25     78.68 o 
   0  30   1     3528.79     3409.41     81.51 o 
   1  30   1     2503.40     2498.40    104.61 o 
   2  30   1      914.43      988.06     65.13 o 
   3  30   1       98.21      228.71     36.25 o 
   4  30   1       73.64      108.30     32.82 o 
  -4  31   1      420.29      358.50     38.50 o 
  -3  31   1      741.30      783.99     51.81 o 
  -2  31   1      293.68      464.75     41.47 o 
  -1  31   1       24.57      129.96     28.09 o 
   0  31   1       39.23      151.41     23.02 o 
   1  31   1       63.15      155.88     36.39 o 
   2  31   1      397.32      471.52     42.22 o 
   3  31   1      432.54      426.86     40.91 o 
  -3  32   1        9.42       79.55     27.17 o 
  -2  32   1      317.10      402.21     59.00 o 
  -1  32   1      892.44      961.99     56.64 o 
   0  32   1      801.39      851.88     53.05 o 
   1  32   1      918.99      963.16     56.99 o 
   2  32   1      146.42      206.32     33.32 o 
  -2  33   1     1439.58     1489.75     72.08 o 
  -1  33   1       92.72      115.80     25.74 o 
   0  33   1      150.99      223.86     31.09 o 
   1  33   1      767.67      881.80     48.20 o 
 -11   0   2     1386.26     1493.59    115.75 o 
 -10   0   2     1618.85     1830.82    117.36 o 
  -9   0   2     9460.51     8588.54    139.03 o 
  -8   0   2    10832.65    10625.16    230.08 o 
  -7   0   2    13734.43    12866.48    445.15 o 
  -6   0   2    27354.46    27281.60    571.59 o 
  -5   0   2     2027.35     2201.03     51.78 o 
  -4   0   2    72791.30    72856.78    461.66 o 
  -3   0   2    46090.41    47206.75    187.72 o 
  -2   0   2    17083.71    17804.15    111.68 o 
   0   0   2    67564.05    66389.75    249.37 o 
   1   0   2    38419.11    39808.48    239.44 o 
   2   0   2    15075.15    15118.33    157.92 o 
   3   0   2     3921.01     4368.85    114.52 o 
   4   0   2      777.23      728.43     34.61 o 
   5   0   2     4993.03     4751.30    168.78 o 
   6   0   2     8071.85     7442.27    304.41 o 
   7   0   2     7845.77     7593.96    221.07 o 
   8   0   2     2853.88     2923.87    151.31 o 
   9   0   2       73.25      165.46     51.61 o 
  10   0   2       74.99      128.63     53.99 o 
 -11   1   2     1858.33     1871.75     89.70 o 
 -10   1   2     2199.49     2135.35     88.99 o 
  -9   1   2        5.85       98.94     27.38 o 
  -8   1   2       41.29       65.06     14.56 o 
  -7   1   2     1065.52     1017.12     40.54 o 
  -6   1   2     6807.05     6578.61    121.83 o 
  -5   1   2    29785.78    29822.78    185.42 o 
  -4   1   2    22051.37    22264.28    106.70 o 
  -3   1   2    12080.13    13505.17     51.42 o 
  -2   1   2      110.72      134.77      3.68 o 
  -1   1   2     5921.26     6159.69     41.63 o 
   0   1   2     1855.57     1965.62     17.63 o 
   1   1   2      187.19      317.65     16.62 o 
   2   1   2     5226.19     5131.79     50.33 o 
   3   1   2    20901.41    21155.48    174.70 o 
   4   1   2     3784.39     3543.40    153.86 o 
   5   1   2     2872.94     2558.39    106.05 o 
   6   1   2      509.19      513.46     37.78 o 
   7   1   2      170.22      224.67     48.36 o 
   8   1   2     1000.63      940.35     63.40 o 
   9   1   2      987.00      927.30     65.46 o 
  10   1   2      865.76      861.67     68.11 o 
 -11   2   2        1.38       45.26     32.72 o 
 -10   2   2      159.38      237.94     57.08 o 
  -9   2   2     1041.14      955.86     34.36 o 
  -8   2   2      709.89      655.40     29.13 o 
  -7   2   2      129.12      138.83     17.27 o 
  -6   2   2      977.78     1039.04     33.61 o 
  -5   2   2      294.37      357.06     16.82 o 
  -4   2   2      338.70      359.51     12.53 o 
  -3   2   2     1676.22     2021.81     20.40 o 
  -2   2   2     1772.88     2115.22     17.74 o 
  -1   2   2     9755.46    10368.79     98.48 o 
   0   2   2     9084.24    10135.62     66.89 o 
   1   2   2      290.23      218.39     15.08 o 
   2   2   2     3918.32     4113.64     42.19 o 
   3   2   2     2793.27     3004.12     66.24 o 
   4   2   2      469.83      550.16     24.19 o 
   5   2   2        7.34       23.06     19.41 o 
   6   2   2      594.75      607.66     44.40 o 
   7   2   2     1621.64     1601.15     73.86 o 
   8   2   2     1118.96      982.37     67.47 o 
   9   2   2      138.89      166.91     33.52 o 
  10   2   2        9.25      -17.04     25.82 o 
 -11   3   2      503.45      523.17     52.38 o 
 -10   3   2      646.53      663.09     79.71 o 
  -9   3   2     1127.82      991.58     63.57 o 
  -8   3   2       40.08       70.68     22.82 o 
  -7   3   2     1452.94     1474.72     43.67 o 
  -6   3   2     9674.74     9679.89    116.63 o 
  -5   3   2    18758.45    19652.35    148.32 o 
  -4   3   2     9167.75     9518.30     45.60 o 
  -3   3   2     6056.58     7186.47     39.30 o 
  -2   3   2     3288.64     3571.42     24.42 o 
  -1   3   2    11682.57    12471.70     63.35 o 
   0   3   2    11576.85    12484.05     85.35 o 
   1   3   2     4634.73     4759.36     77.24 o 
   2   3   2     9085.62     9250.82    118.34 o 
   3   3   2    18587.59    18686.20    120.47 o 
   4   3   2     2279.94     2225.73     38.02 o 
   5   3   2     1118.21     1106.81     79.65 o 
   6   3   2      162.83      235.17     32.41 o 
   7   3   2      268.82      359.28     42.68 o 
   8   3   2      300.77      350.75     91.57 o 
   9   3   2      930.07      842.88     63.10 o 
  10   3   2      466.11      453.00     51.87 o 
 -11   4   2      514.07      582.53     57.98 o 
 -10   4   2     1581.07     1503.70     76.27 o 
  -9   4   2     4943.49     4559.16    114.36 o 
  -8   4   2     7881.61     7358.38    123.91 o 
  -7   4   2     5493.68     5074.56     97.63 o 
  -6   4   2    10995.98    11046.01    108.22 o 
  -5   4   2      855.39      898.13     25.26 o 
  -4   4   2    12179.21    12329.16     81.45 o 
  -3   4   2     4414.01     4779.54     33.23 o 
  -2   4   2    14959.46    15235.70     51.52 o 
  -1   4   2    23869.77    25208.01     82.36 o 
   0   4   2     4163.96     4308.22     27.42 o 
   1   4   2      795.04      778.67     13.19 o 
   2   4   2     7441.67     7687.42     95.63 o 
   3   4   2       59.06       91.40      8.71 o 
   4   4   2     4080.05     4011.36    104.62 o 
   5   4   2     7779.60     8035.43    137.18 o 
   6   4   2    10789.91    10521.08    267.18 o 
   7   4   2     9011.27     8786.70    169.57 o 
   8   4   2     2333.74     2304.55     95.88 o 
   9   4   2      752.90      898.60     66.24 o 
 -11   5   2     3081.18     3062.58    114.90 o 
 -10   5   2     2187.22     2094.60     89.18 o 
  -9   5   2      203.06      170.54     28.61 o 
  -8   5   2       16.56       20.79     16.99 o 
  -7   5   2     3063.62     3105.57     64.52 o 
  -6   5   2    10697.87    10792.66    122.61 o 
  -5   5   2    15064.04    15071.26    109.52 o 
  -4   5   2    42502.75    42705.42    245.50 o 
  -3   5   2     5846.09     6329.12     46.83 o 
  -2   5   2    12741.09    12770.00     49.13 o 
  -1   5   2     5319.29     5810.23     28.42 o 
   0   5   2     3830.87     4105.33     29.48 o 
   1   5   2     9968.50     9948.36     43.01 o 
   2   5   2    17479.62    17452.09     95.90 o 
   3   5   2    20999.17    20502.03    187.23 o 
   4   5   2    13806.24    13335.33    250.15 o 
   5   5   2     8439.10     8609.57    143.38 o 
   6   5   2       18.97       65.04     23.46 o 
   7   5   2     1331.59     1481.45     73.98 o 
   8   5   2     2758.06     2664.73    102.39 o 
   9   5   2     2196.66     2234.01    135.99 o 
 -11   6   2       57.48       85.79     48.32 o 
 -10   6   2      739.01      717.90     55.90 o 
  -9   6   2     1733.71     1799.67     77.12 o 
  -8   6   2     2118.96     2062.69    114.27 o 
  -7   6   2     3198.31     3282.09     68.88 o 
  -6   6   2     1162.42     1159.84     38.19 o 
  -5   6   2      126.15      134.52     12.01 o 
  -4   6   2       97.23      114.70      8.77 o 
  -3   6   2     3601.52     3673.43     29.39 o 
  -2   6   2     1662.20     1827.35     17.18 o 
  -1   6   2      582.68      614.92     12.15 o 
   0   6   2     3791.24     3908.47     29.33 o 
   1   6   2     5950.44     6195.50     63.59 o 
   2   6   2     2169.57     1994.29     37.32 o 
   3   6   2       17.61       25.96      5.56 o 
   4   6   2      679.87      648.61     30.47 o 
   5   6   2     3325.82     3080.10     59.53 o 
   6   6   2     3031.13     2983.79     93.84 o 
   7   6   2     2030.26     2069.93     85.48 o 
   8   6   2     1022.91     1141.91     88.63 o 
   9   6   2        2.79       18.94     29.78 o 
 -11   7   2       25.14        8.04     25.44 o 
 -10   7   2        4.50       -4.29     30.08 o 
  -9   7   2      248.68      216.83     64.98 o 
  -8   7   2      731.15      639.27     35.05 o 
  -7   7   2     1027.94      962.11     38.76 o 
  -6   7   2     1169.76     1233.93     39.96 o 
  -5   7   2       23.23       41.04      8.25 o 
  -4   7   2      379.99      389.34     13.68 o 
  -3   7   2     2028.30     2169.05     25.31 o 
  -2   7   2     3577.47     3815.96     24.78 o 
  -1   7   2     1050.41      955.42     14.23 o 
   0   7   2     4552.31     4650.95     34.28 o 
   1   7   2     3405.13     3433.21     49.40 o 
   2   7   2     8520.97     9054.37     66.98 o 
   3   7   2     2034.69     2191.40     37.72 o 
   4   7   2      141.05      159.91     18.24 o 
   5   7   2      184.16      271.89     23.85 o 
   6   7   2      112.47      139.14     50.11 o 
   7   7   2      315.43      288.42     41.75 o 
   8   7   2       16.37       26.10     30.72 o 
   9   7   2       18.75       -4.52     24.99 o 
 -11   8   2      216.19      222.09     40.58 o 
 -10   8   2      411.73      531.74    110.64 o 
  -9   8   2     2865.11     2810.88     97.73 o 
  -8   8   2     5766.38     5559.54    100.74 o 
  -7   8   2     2632.24     2609.57     63.20 o 
  -6   8   2     1385.05     1508.65     39.57 o 
  -5   8   2        2.25       32.12     10.65 o 
  -4   8   2      272.23      291.17     11.56 o 
  -3   8   2     7429.31     7301.39     37.91 o 
  -2   8   2    30354.99    30285.01    107.81 o 
  -1   8   2    20409.78    20725.03     68.66 o 
   0   8   2    17967.83    18596.89     94.13 o 
   1   8   2     6884.82     7141.19     74.27 o 
   2   8   2     2936.08     2780.40     42.05 o 
   3   8   2     1634.21     1768.04     26.52 o 
   4   8   2     6908.61     6872.00     55.31 o 
   5   8   2     7747.45     7681.18    105.45 o 
   6   8   2     4827.17     4637.60    163.55 o 
   7   8   2     1582.20     1579.41     74.98 o 
   8   8   2     1767.68     1815.64     87.42 o 
   9   8   2      419.57      481.60     52.82 o 
 -11   9   2     2944.41     3058.07    116.96 o 
 -10   9   2     1525.29     1588.77     80.88 o 
  -9   9   2       66.29      107.71     28.50 o 
  -8   9   2       10.06       39.51     15.48 o 
  -7   9   2     3416.72     3448.09     74.85 o 
  -6   9   2     8915.57     8694.55     94.24 o 
  -5   9   2    18817.41    19053.73    119.37 o 
  -4   9   2    24183.05    24123.88    116.65 o 
  -3   9   2    19865.61    20372.41     70.72 o 
  -2   9   2     2988.34     3086.63     28.38 o 
  -1   9   2     1602.17     1713.50     33.38 o 
   0   9   2     3085.86     2873.80     30.03 o 
   1   9   2    14013.42    14130.49     89.14 o 
   2   9   2    36325.15    35483.80    221.86 o 
   3   9   2    25574.96    24805.08    155.27 o 
   4   9   2    20338.34    20055.69    124.76 o 
   5   9   2     7050.40     7144.08    105.60 o 
   6   9   2       10.56       86.87     23.28 o 
   7   9   2     1155.03     1018.61     62.88 o 
   8   9   2      997.68      945.60     65.43 o 
   9   9   2     1540.62     1538.02    113.60 o 
 -11  10   2      219.22      260.00     42.50 o 
 -10  10   2     1394.60     1281.28     73.11 o 
  -9  10   2     2233.62     2196.82     67.47 o 
  -8  10   2     1399.40     1453.89     68.93 o 
  -7  10   2     7566.54     7409.24    126.46 o 
  -6  10   2       95.60      175.27     24.49 o 
  -5  10   2       39.91       73.20     11.41 o 
  -4  10   2      429.27      368.63     14.44 o 
  -3  10   2    12057.39    12271.91     56.17 o 
  -2  10   2    14684.34    14544.09     74.08 o 
  -1  10   2    29385.64    30043.75    116.17 o 
   0  10   2    17345.13    17676.42    100.26 o 
   1  10   2    15850.74    16318.27    118.98 o 
   2  10   2      449.84      459.70     29.92 o 
   3  10   2       35.20       74.36     11.62 o 
   4  10   2     1325.70     1260.55     27.03 o 
   5  10   2     5777.90     5351.02    110.59 o 
   6  10   2     6006.61     5866.64    102.41 o 
   7  10   2     1725.71     1801.05     82.49 o 
   8  10   2     1274.57     1385.77     77.32 o 
   9  10   2       84.44      126.47     35.97 o 
 -11  11   2      138.20      138.32     47.01 o 
 -10  11   2      118.88      209.91     86.49 o 
  -9  11   2        3.94       18.29     17.72 o 
  -8  11   2       78.15      125.72     26.30 o 
  -7  11   2      841.78      962.69     33.17 o 
  -6  11   2        1.38       10.01     11.52 o 
  -5  11   2      426.39      502.59     19.87 o 
  -4  11   2      443.42      552.65     17.98 o 
  -3  11   2     7274.28     7804.24     46.75 o 
  -2  11   2      129.97      161.09      7.47 o 
  -1  11   2      323.80      482.70     39.20 o 
   0  11   2    10116.57    10991.96     73.52 o 
   1  11   2     3350.77     3741.90     53.55 o 
   2  11   2     2872.94     3069.44     60.20 o 
   3  11   2      417.14      532.30     20.27 o 
   4  11   2      932.44      954.21     22.03 o 
   5  11   2      918.38      899.15     23.58 o 
   6  11   2       89.74      137.18     20.44 o 
   7  11   2       44.95       89.22     30.30 o 
   8  11   2       90.79       76.34     31.24 o 
   9  11   2      325.35      354.93     46.94 o 
 -11  12   2       49.49       61.66     33.99 o 
 -10  12   2      698.20      734.19     59.72 o 
  -9  12   2     1237.11     1248.27     46.47 o 
  -8  12   2     4922.90     4691.77     81.82 o 
  -7  12   2     1471.57     1568.10     41.93 o 
  -6  12   2      813.64      873.32     28.81 o 
  -5  12   2      763.12      713.84     22.09 o 
  -4  12   2      465.69      478.77     14.51 o 
  -3  12   2       60.62      148.22      8.68 o 
  -2  12   2     5677.26     5972.18     36.12 o 
  -1  12   2     8389.68     8687.00     57.85 o 
   0  12   2    12261.03    12819.85     82.63 o 
   1  12   2    16746.04    17892.50    130.82 o 
   2  12   2     2770.03     2823.71     50.41 o 
   3  12   2      872.22      920.14     26.26 o 
   4  12   2      987.02      952.39     21.73 o 
   5  12   2     1866.81     1786.20     35.52 o 
   6  12   2      309.17      324.65     24.14 o 
   7  12   2     1935.26     1982.87     72.01 o 
   8  12   2      224.00      247.55     31.33 o 
   9  12   2       79.57       47.33     37.12 o 
 -11  13   2     2486.78     2651.67     99.37 o 
 -10  13   2     1234.20     1296.71     62.66 o 
  -9  13   2      512.30      530.05     32.65 o 
  -8  13   2      739.18      804.69     37.59 o 
  -7  13   2      128.54      275.47     31.23 o 
  -6  13   2    10632.15    10383.54     87.35 o 
  -5  13   2    12255.30    12136.31     88.82 o 
  -4  13   2    16338.35    16290.66     82.77 o 
  -3  13   2     7968.30     7644.41     64.59 o 
  -2  13   2     4571.79     4369.74     34.17 o 
  -1  13   2     4636.10     5770.77     63.14 o 
   0  13   2     1727.85     1794.10     36.60 o 
   1  13   2    30199.06    30508.36    191.05 o 
   2  13   2     9059.85     8717.74     81.98 o 
   3  13   2    15069.40    14871.99    156.57 o 
   4  13   2     5908.53     5821.14     63.28 o 
   5  13   2     6032.86     5972.29    129.16 o 
   6  13   2      256.38      255.38     19.72 o 
   7  13   2      377.51      411.84     31.93 o 
   8  13   2      631.49      647.59     46.46 o 
   9  13   2     1394.47     1389.93     69.43 o 
 -10  14   2     1972.41     2198.61     65.81 o 
  -9  14   2     2878.89     3071.78     72.65 o 
  -8  14   2     6038.28     5921.28     94.32 o 
  -7  14   2    12963.08    12743.98    161.14 o 
  -6  14   2      902.47      965.69     28.71 o 
  -5  14   2      661.47      637.15     19.52 o 
  -4  14   2        5.60       37.67      7.61 o 
  -3  14   2     4318.76     4224.51     50.57 o 
  -2  14   2    18634.88    18405.25     79.14 o 
  -1  14   2    17013.84    17046.92    150.56 o 
   0  14   2    18722.45    18718.54    148.28 o 
   1  14   2    16313.40    16776.18    142.23 o 
   2  14   2      149.57      201.82     14.02 o 
   3  14   2     1093.20     1195.68     34.72 o 
   4  14   2     1716.26     1606.01     34.86 o 
   5  14   2     4749.94     4676.37     86.77 o 
   6  14   2     4279.48     3999.99     60.87 o 
   7  14   2     4788.02     4790.50     94.03 o 
   8  14   2     1186.11     1275.74     62.83 o 
   9  14   2      376.71      416.36     41.69 o 
 -10  15   2      662.51      672.95     39.67 o 
  -9  15   2       62.24       62.37     20.54 o 
  -8  15   2      102.26      143.52     16.61 o 
  -7  15   2      324.98      456.64     25.28 o 
  -6  15   2     1015.95     1030.44     26.16 o 
  -5  15   2     2311.86     2284.05     35.90 o 
  -4  15   2     9253.38     9097.00     76.26 o 
  -3  15   2     4115.34     4326.24     46.88 o 
  -2  15   2     1061.93     1166.23     40.11 o 
  -1  15   2      998.55     1385.67     51.71 o 
   0  15   2     2281.34     2937.35     89.78 o 
   1  15   2     2879.62     2760.66     60.87 o 
   2  15   2     2955.24     2897.18     49.88 o 
   3  15   2     1337.80     1249.07     29.95 o 
   4  15   2      479.62      498.93     20.67 o 
   5  15   2     1132.01     1120.32     30.13 o 
   6  15   2      567.14      492.84     23.00 o 
   7  15   2        1.01       62.78     18.48 o 
   8  15   2      202.29      211.77     26.27 o 
 -10  16   2       89.37      112.93     20.74 o 
  -9  16   2        7.68       12.38     15.38 o 
  -8  16   2      415.06      431.37     23.86 o 
  -7  16   2       70.42       91.08     14.05 o 
  -6  16   2        5.50       18.20      8.48 o 
  -5  16   2      158.09      187.14     15.02 o 
  -4  16   2        8.48       33.20     11.92 o 
  -3  16   2      218.64      280.33     17.01 o 
  -2  16   2       23.31       46.63      7.16 o 
  -1  16   2      526.29      555.85     19.36 o 
   0  16   2      606.48      745.60     35.30 o 
   1  16   2     1826.97     1981.52     53.00 o 
   2  16   2        6.85       15.44      5.31 o 
   3  16   2        6.52       28.23     11.42 o 
   4  16   2        9.82       14.26      9.68 o 
   5  16   2      588.92      567.81     22.59 o 
   6  16   2       82.22       75.11     11.65 o 
   7  16   2      261.88      251.90     23.80 o 
   8  16   2       46.30       45.73     20.27 o 
 -10  17   2     1635.00     1574.61     67.02 o 
  -9  17   2      640.37      773.96     37.04 o 
  -8  17   2      398.02      469.28     26.17 o 
  -7  17   2      904.04      886.39     30.74 o 
  -6  17   2     3884.68     3874.44     51.41 o 
  -5  17   2     9846.04     9845.74     82.30 o 
  -4  17   2     5432.06     5544.46     72.99 o 
  -3  17   2     5084.49     5105.34    123.78 o 
  -2  17   2      904.81      954.19     23.78 o 
  -1  17   2      769.24      954.04     30.16 o 
   0  17   2      851.72      936.67     39.21 o 
   1  17   2     4119.47     4213.64     78.35 o 
   2  17   2     7005.86     6591.01    171.26 o 
   3  17   2     7889.23     7915.09     82.73 o 
   4  17   2     3197.99     3152.25     48.08 o 
   5  17   2      289.49      326.59     18.40 o 
   6  17   2       61.45       87.74     16.06 o 
   7  17   2      209.45      208.06     22.73 o 
   8  17   2      432.88      402.14     53.81 o 
 -10  18   2     2218.92     2413.64     80.53 o 
  -9  18   2     6137.00     6209.52     95.62 o 
  -8  18   2     5817.06     5673.99     80.32 o 
  -7  18   2     4206.26     4025.00     63.91 o 
  -6  18   2     2444.29     2379.13     41.15 o 
  -5  18   2        7.75       32.98     12.83 o 
  -4  18   2     1728.50     1719.66     47.55 o 
  -3  18   2     4131.25     4022.40     68.65 o 
  -2  18   2     6428.38     6377.86     61.57 o 
  -1  18   2    11458.83    11507.06    101.17 o 
   0  18   2    14784.73    14793.06    145.71 o 
   1  18   2     4927.23     5178.32     88.55 o 
   2  18   2      225.64      236.82     23.63 o 
   3  18   2      370.66      326.72     17.53 o 
   4  18   2     4850.02     4810.48     60.45 o 
   5  18   2     2764.12     2926.56     46.49 o 
   6  18   2     1816.75     1830.02     61.05 o 
   7  18   2     3101.27     3077.52     71.53 o 
   8  18   2     1078.94     1057.01     51.26 o 
 -10  19   2     1473.83     1684.55     75.62 o 
  -9  19   2       56.74      180.28     28.64 o 
  -8  19   2       77.73      149.55     19.97 o 
  -7  19   2      773.40      817.59     30.95 o 
  -6  19   2     1572.82     1706.00     44.42 o 
  -5  19   2     7795.16     7436.85     93.13 o 
  -4  19   2    12121.84    11524.59    111.07 o 
  -3  19   2     6657.11     6475.43     96.38 o 
  -2  19   2     2813.37     2840.93     48.75 o 
  -1  19   2     1636.36     1810.62     42.55 o 
   0  19   2     3446.42     3626.97     76.20 o 
   1  19   2     1935.22     1970.92     56.74 o 
   2  19   2     4498.05     4361.39     86.03 o 
   3  19   2     1841.14     1819.46     58.13 o 
   4  19   2     4530.81     4551.77     56.95 o 
   5  19   2     2764.86     2520.40     46.72 o 
   6  19   2        0.90        8.49     11.90 o 
   7  19   2       29.61       71.00     19.67 o 
   8  19   2      239.49      304.92     36.08 o 
  -9  20   2        2.27       25.80     24.93 o 
  -8  20   2       81.17      101.71     17.66 o 
  -7  20   2      223.18      274.41     22.40 o 
  -6  20   2      328.92      366.65     26.48 o 
  -5  20   2      816.54      733.90     34.29 o 
  -4  20   2       21.56      106.45     20.73 o 
  -3  20   2       81.05      203.74     24.12 o 
  -2  20   2      153.81      198.09     17.49 o 
  -1  20   2      928.79     1025.85     30.53 o 
   0  20   2      621.41      754.00     30.67 o 
   1  20   2     1848.66     1683.15     53.85 o 
   2  20   2      115.46       99.55     16.94 o 
   3  20   2       31.85       30.77     16.04 o 
   4  20   2      299.40      261.95     17.66 o 
   5  20   2      169.28      121.29     13.18 o 
   6  20   2       75.42       62.91     11.80 o 
   7  20   2       93.79       90.60     19.29 o 
  -9  21   2       62.67      109.86     21.67 o 
  -8  21   2      140.15      207.38     25.58 o 
  -7  21   2     1438.62     1336.55     43.48 o 
  -6  21   2     1023.40     1109.69     44.53 o 
  -5  21   2       36.12      108.03     22.98 o 
  -4  21   2     1855.75     1784.22     46.97 o 
  -3  21   2     2725.46     2752.50     51.09 o 
  -2  21   2      868.82      926.87     33.24 o 
  -1  21   2     6422.74     6407.79    110.93 o 
   0  21   2      437.73      762.16     39.06 o 
   1  21   2      153.10      178.75     20.86 o 
   2  21   2      756.04      660.95     35.80 o 
   3  21   2     2068.81     1914.48     62.15 o 
   4  21   2     3555.79     3245.98     61.46 o 
   5  21   2      115.94      131.94     13.14 o 
   6  21   2       10.97       31.09     15.66 o 
   7  21   2        9.12       18.80     19.95 o 
  -9  22   2     3289.34     3281.04     75.38 o 
  -8  22   2     3482.72     3358.77     92.19 o 
  -7  22   2     2366.56     2334.14     76.92 o 
  -6  22   2     2026.28     1925.91     58.15 o 
  -5  22   2      528.26      393.41     33.53 o 
  -4  22   2      247.41      267.19     28.80 o 
  -3  22   2      839.08      900.46     31.28 o 
  -2  22   2     3794.40     3976.61     62.10 o 
  -1  22   2    18003.00    17559.31    125.19 o 
   0  22   2    34530.42    33350.92    293.87 o 
   1  22   2     3097.00     2947.20     74.28 o 
   2  22   2      572.94      592.11     37.14 o 
   3  22   2       62.54       89.46     21.96 o 
   4  22   2      817.83      910.25     34.75 o 
   5  22   2     2560.24     2542.77     56.38 o 
   6  22   2     2697.11     2632.09     61.39 o 
   7  22   2     2004.68     1986.66     61.20 o 
  -8  23   2      182.92      242.09     27.16 o 
  -7  23   2      491.16      556.06     35.26 o 
  -6  23   2     1073.52     1196.32     47.96 o 
  -5  23   2     4158.02     4051.52    128.48 o 
  -4  23   2     7312.16     7184.89    126.45 o 
  -3  23   2     1930.55     1984.97     45.92 o 
  -2  23   2     1879.18     2050.74     46.62 o 
  -1  23   2      662.40     1251.69     61.22 o 
   0  23   2     3874.23     4574.18    134.65 o 
   1  23   2     3718.65     3778.19     85.82 o 
   2  23   2     5813.11     5820.43    108.25 o 
   3  23   2     8508.12     8145.20    131.77 o 
   4  23   2     3354.65     3326.10     65.00 o 
   5  23   2      353.42      418.44     45.40 o 
   6  23   2        0.88       18.05     14.32 o 
   7  23   2       81.35      103.43     20.31 o 
  -8  24   2      782.88      748.24     37.18 o 
  -7  24   2      585.79      591.87     36.48 o 
  -6  24   2      615.84      609.53     35.57 o 
  -5  24   2       12.11       10.88     17.27 o 
  -4  24   2     1058.43     1174.71     55.61 o 
  -3  24   2      345.80      381.33     22.33 o 
  -2  24   2      413.28      459.73     26.28 o 
  -1  24   2     3144.88     3078.73     68.45 o 
   0  24   2     2831.50     2884.00     61.27 o 
   1  24   2     2079.83     2025.36     65.29 o 
   2  24   2      107.17      174.65     26.79 o 
   3  24   2      173.26      263.83     29.16 o 
   4  24   2      549.83      568.64     36.74 o 
   5  24   2      503.66      540.09     42.22 o 
   6  24   2      332.92      348.20     28.74 o 
  -8  25   2       26.42       86.84     22.36 o 
  -7  25   2      269.87      288.61     28.52 o 
  -6  25   2      260.01      247.86     26.34 o 
  -5  25   2      111.90       94.13     19.07 o 
  -4  25   2      128.31      144.23     27.83 o 
  -3  25   2      797.00      809.89     41.52 o 
  -2  25   2      462.95      480.97     26.60 o 
  -1  25   2      693.30      702.42     35.56 o 
   0  25   2      112.48      284.89     29.29 o 
   1  25   2      217.09      329.04     30.26 o 
   2  25   2      151.28      190.85     29.90 o 
   3  25   2       58.11       71.60     18.63 o 
   4  25   2      976.82      868.27     35.98 o 
   5  25   2       29.54       44.56     22.15 o 
   6  25   2        0.38        2.53     24.85 o 
  -7  26   2     1336.11     1440.67     56.43 o 
  -6  26   2      267.47      311.68     28.79 o 
  -5  26   2      156.30      120.01     23.27 o 
  -4  26   2      115.07      153.90     25.73 o 
  -3  26   2      352.10      415.11     35.33 o 
  -2  26   2     1203.68     1306.14     47.96 o 
  -1  26   2     1227.27     1248.27     45.81 o 
   0  26   2     4352.65     4319.78     83.80 o 
   1  26   2     1997.83     1976.31     67.10 o 
   2  26   2       45.68      118.17     23.21 o 
   3  26   2      170.64      211.75     25.15 o 
   4  26   2     1008.65      914.69     54.41 o 
   5  26   2     1392.29     1316.73     65.81 o 
  -7  27   2      573.37      602.12     39.60 o 
  -6  27   2     1783.79     1866.38     63.50 o 
  -5  27   2     2554.95     2531.64     85.18 o 
  -4  27   2     4219.31     4155.00    105.58 o 
  -3  27   2     4099.19     4014.55    101.65 o 
  -2  27   2     1488.49     1534.98     66.24 o 
  -1  27   2      159.67      238.91     24.33 o 
   0  27   2      408.93      611.62     34.46 o 
   1  27   2     1964.81     1966.57     68.80 o 
   2  27   2     4754.80     4675.34    105.37 o 
   3  27   2     6340.73     6162.86    131.93 o 
   4  27   2     3258.52     3287.41     99.67 o 
   5  27   2      893.48      855.89     54.69 o 
  -6  28   2      451.53      455.02     34.26 o 
  -5  28   2      266.88      271.65     32.06 o 
  -4  28   2       33.75       85.34     36.92 o 
  -3  28   2      437.07      542.11     42.44 o 
  -2  28   2     2766.90     2655.20     70.75 o 
  -1  28   2     4458.45     4166.64     86.94 o 
   0  28   2     2150.84     2184.57     63.33 o 
   1  28   2     1421.68     1447.89     51.99 o 
   2  28   2      239.38      322.56     39.94 o 
   3  28   2      150.74      189.23     32.22 o 
   4  28   2     1095.79     1107.09     75.59 o 
  -6  29   2       97.87      105.41     20.00 o 
  -5  29   2      259.84      265.68     31.79 o 
  -4  29   2      149.98      136.04     23.43 o 
  -3  29   2       10.93       39.96     25.28 o 
  -2  29   2       59.05      144.40     22.52 o 
  -1  29   2       18.94      179.15     25.02 o 
   0  29   2      354.21      452.04     32.13 o 
   1  29   2      155.03      208.76     24.24 o 
   2  29   2       74.63       58.40     25.42 o 
   3  29   2        5.90       29.56     15.84 o 
   4  29   2        3.95       32.42     23.50 o 
  -5  30   2       28.94       88.26     25.97 o 
  -4  30   2       57.86      104.91     26.22 o 
  -3  30   2      194.66      271.25     34.76 o 
  -2  30   2      689.99      797.36     42.37 o 
  -1  30   2      791.30      798.39     41.66 o 
   0  30   2     1316.57     1284.83     51.44 o 
   1  30   2      954.38      992.16     45.70 o 
   2  30   2      116.00      163.74     30.91 o 
   3  30   2       11.72       37.75     18.44 o 
  -4  31   2     3352.38     3273.03    102.40 o 
  -3  31   2     3287.35     3313.25    101.22 o 
  -2  31   2     1643.92     1663.58     60.56 o 
  -1  31   2       90.46      136.66     21.59 o 
   0  31   2      264.63      347.12     30.28 o 
   1  31   2     1709.44     1782.64     72.93 o 
   2  31   2     2344.81     2257.11     71.69 o 
   3  31   2     2288.09     2345.88     96.43 o 
  -3  32   2     1324.30     1348.80     68.17 o 
  -2  32   2     2276.53     2263.67     84.11 o 
  -1  32   2     2453.82     2472.78     73.37 o 
   0  32   2     2336.87     2337.09     84.65 o 
   1  32   2     1238.85     1188.45     62.03 o 
   2  32   2      494.58      596.89     40.25 o 
  -2  33   2       88.08      157.19     30.65 o 
  -1  33   2        0.88       56.50     19.47 o 
   0  33   2       49.62       90.17     25.03 o 
 -12   1   3      382.41      423.47     46.88 o 
 -11   1   3     1734.84     1909.32     98.70 o 
 -10   1   3      984.01      902.63     42.16 o 
  -9   1   3      752.78      780.01     37.77 o 
  -8   1   3     1250.51     1194.29     54.28 o 
  -7   1   3    10834.02    10376.64    110.78 o 
  -6   1   3     6364.43     6010.94     90.69 o 
  -5   1   3    10356.22    10967.65     65.32 o 
  -4   1   3     4125.57     3927.47     27.64 o 
  -3   1   3    61474.77    62621.04    255.04 o 
  -2   1   3    37597.58    37852.07    159.43 o 
  -1   1   3    15672.82    16810.46     43.88 o 
   0   1   3     5595.43     6128.65     49.31 o 
   1   1   3     9449.56     9749.57     67.65 o 
   2   1   3    10243.14    10458.85    102.84 o 
   3   1   3    10012.17    10356.02     84.12 o 
   4   1   3     3418.89     3223.11     68.13 o 
   5   1   3      708.40      685.10     44.65 o 
   6   1   3       13.88       68.19     58.70 o 
   7   1   3      967.57      887.14     59.26 o 
   8   1   3     1191.13     1158.73     71.88 o 
   9   1   3      523.03      554.10     55.62 o 
 -12   2   3      409.31      432.79     49.81 o 
 -11   2   3      507.21      679.30    100.45 o 
 -10   2   3     2219.88     2309.19     70.84 o 
  -9   2   3    12445.30    11521.03    114.28 o 
  -8   2   3    19320.58    18280.38    261.11 o 
  -7   2   3    13250.47    13057.99    124.77 o 
  -6   2   3       15.13       51.58     10.38 o 
  -5   2   3     4520.17     5027.73     45.23 o 
  -4   2   3     8451.62     8648.39     42.99 o 
  -3   2   3    46039.43    46926.84    142.03 o 
  -2   2   3     1392.07     1382.06     12.93 o 
  -1   2   3    58269.54    57295.47    195.98 o 
   0   2   3     1081.86     1093.67     19.55 o 
   1   2   3     3182.69     3080.83     38.65 o 
   2   2   3     9066.20     9694.37     97.18 o 
   3   2   3     1647.67     1570.90     44.68 o 
   4   2   3      529.43      464.01     26.96 o 
   5   2   3    10026.33     9647.90    157.38 o 
   6   2   3    10528.54    10547.28    177.66 o 
   7   2   3     2067.90     1965.13     83.71 o 
   8   2   3      973.43     1172.72     72.99 o 
   9   2   3      156.74      201.12     90.50 o 
 -12   3   3     2262.82     2119.13     98.79 o 
 -11   3   3     2160.49     2112.73     91.95 o 
 -10   3   3     1608.51     1562.08     55.70 o 
  -9   3   3      948.20      992.81     35.90 o 
  -8   3   3      668.84      827.28     37.51 o 
  -7   3   3     9371.19     9495.85    138.49 o 
  -6   3   3    21692.03    20770.32    125.38 o 
  -5   3   3    36356.22    35848.67    147.21 o 
  -4   3   3     1000.22      880.58     14.08 o 
  -3   3   3     7037.53     8151.74     34.00 o 
  -2   3   3       74.03      105.14      5.08 o 
  -1   3   3    12162.30    13245.33     54.53 o 
   0   3   3      103.00       97.64      7.62 o 
   1   3   3     2091.55     1951.08     32.14 o 
   2   3   3     2660.31     2338.32     36.53 o 
   3   3   3    16367.70    15599.58    115.85 o 
   4   3   3     7537.17     7266.58     74.35 o 
   5   3   3     1211.46     1263.49     73.75 o 
   6   3   3       51.66       72.43     27.20 o 
   7   3   3      247.49      287.91     36.45 o 
   8   3   3     1746.09     1799.79     87.81 o 
   9   3   3      865.15      836.12     65.15 o 
 -12   4   3       19.66       86.82     35.24 o 
 -11   4   3       34.05       87.30     27.09 o 
 -10   4   3      747.05      704.52     39.61 o 
  -9   4   3      473.13      484.10     25.73 o 
  -8   4   3     1934.33     1869.00     52.62 o 
  -7   4   3     3848.57     3701.67     74.66 o 
  -6   4   3     3079.27     3137.82     49.77 o 
  -5   4   3        1.89       48.44     10.43 o 
  -4   4   3        5.84       16.41      4.59 o 
  -3   4   3     2564.39     2901.88     24.99 o 
  -2   4   3     3857.00     3974.87     28.04 o 
  -1   4   3     5020.05     5441.57     24.88 o 
   0   4   3     4079.26     4306.41     42.38 o 
   1   4   3       79.20       70.57     10.67 o 
   2   4   3      180.02      232.01     11.57 o 
   3   4   3       67.58      133.31     22.61 o 
   4   4   3     2395.08     2223.22     44.32 o 
   5   4   3     1407.45     1361.05     61.47 o 
   6   4   3      729.14      699.70     49.99 o 
   7   4   3     1041.63      988.70     62.31 o 
   8   4   3      433.52      537.28     53.72 o 
   9   4   3       22.42       80.69     33.42 o 
 -12   5   3      538.61      513.59     61.75 o 
 -11   5   3      566.04      501.52     48.58 o 
 -10   5   3      140.36      171.44     26.51 o 
  -9   5   3       33.88       33.94     14.68 o 
  -8   5   3     2368.33     2352.74     51.03 o 
  -7   5   3     6255.40     6349.65     87.14 o 
  -6   5   3      733.40      754.78     25.30 o 
  -5   5   3     1726.51     1686.13     27.35 o 
  -4   5   3       86.34       91.39      6.31 o 
  -3   5   3      115.55      192.45      9.93 o 
  -2   5   3      636.73      686.46     11.30 o 
  -1   5   3     3798.90     4029.05     24.40 o 
   0   5   3     2388.04     2554.66     27.89 o 
   1   5   3     3086.56     2970.54     73.34 o 
   2   5   3     6248.54     6097.22     76.01 o 
   3   5   3      991.34      836.72     22.73 o 
   4   5   3     2877.88     2782.74     74.93 o 
   5   5   3      886.91      879.19     52.18 o 
   6   5   3      346.67      444.96     52.88 o 
   7   5   3        8.19       50.79     27.97 o 
   8   5   3      374.20      356.95     44.98 o 
   9   5   3      365.87      442.81     58.06 o 
 -12   6   3        9.32       65.75     30.65 o 
 -11   6   3      318.15      357.39     44.98 o 
 -10   6   3     1710.41     1764.38     78.97 o 
  -9   6   3     4378.24     4071.54     83.13 o 
  -8   6   3     9993.63     9388.73    101.95 o 
  -7   6   3     5430.19     5626.26     73.41 o 
  -6   6   3     1033.47      968.50     26.69 o 
  -5   6   3     1325.48     1400.92     25.76 o 
  -4   6   3     9116.14     8903.74     57.41 o 
  -3   6   3    15799.81    15691.95     60.73 o 
  -2   6   3     8010.62     8105.34     57.17 o 
  -1   6   3    10017.24    10352.40     40.53 o 
   0   6   3    34656.36    35111.50    131.78 o 
   1   6   3    19275.96    19529.95     70.40 o 
   2   6   3     1476.07     1483.25     39.84 o 
   3   6   3     5455.39     5648.61     78.28 o 
   4   6   3     2646.12     2637.04     57.52 o 
   5   6   3     9322.75     9244.29    113.48 o 
   6   6   3    13513.33    12880.21    319.18 o 
   7   6   3     3473.54     3463.30    273.63 o 
   8   6   3      379.57      436.42     49.13 o 
   9   6   3      330.52      362.40     49.15 o 
 -12   7   3     2599.85     2487.61    160.61 o 
 -11   7   3     1915.66     1823.65     86.70 o 
 -10   7   3     1220.74     1224.58     67.91 o 
  -9   7   3      242.18      261.88     27.11 o 
  -8   7   3      249.38      245.64     24.27 o 
  -7   7   3     7856.89     7731.81    103.33 o 
  -6   7   3    21061.19    20843.14    137.49 o 
  -5   7   3    22049.04    22391.13    147.47 o 
  -4   7   3    26176.34    26268.23     98.97 o 
  -3   7   3     7461.69     7893.18     39.39 o 
  -2   7   3     3408.69     3328.04     32.46 o 
  -1   7   3     1153.45     1117.54     15.63 o 
   0   7   3     5399.13     5271.03     37.46 o 
   1   7   3    24507.43    24520.16    186.46 o 
   2   7   3    57134.92    57291.59    227.56 o 
   3   7   3    30130.47    29665.23    238.86 o 
   4   7   3    12477.82    12203.09    135.67 o 
   5   7   3     1835.85     1769.56     58.24 o 
   6   7   3      968.99      916.95     59.19 o 
   7   7   3      341.78      427.81     46.42 o 
   8   7   3     1378.39     1381.09     82.15 o 
   9   7   3     1675.46     1616.84     89.81 o 
 -12   8   3        2.09       84.15     37.99 o 
 -11   8   3      364.44      381.09     73.95 o 
 -10   8   3     1277.53     1221.46    108.63 o 
  -9   8   3     4233.15     4138.88     88.85 o 
  -8   8   3     3421.20     3599.55    118.83 o 
  -7   8   3      222.82      241.51     21.85 o 
  -6   8   3       35.58       79.19     15.88 o 
  -5   8   3       23.83       50.25     12.73 o 
  -4   8   3     1890.02     1817.66     27.43 o 
  -3   8   3    28391.11    29227.94     86.03 o 
  -2   8   3    25701.34    26021.87     94.60 o 
  -1   8   3     9275.12     8881.66     49.99 o 
   0   8   3     9950.21    10253.00     55.25 o 
   1   8   3     3667.15     3664.34     41.02 o 
   2   8   3      289.93      332.27     34.73 o 
   3   8   3      694.95      614.47     16.84 o 
   4   8   3     2877.37     2967.75     64.43 o 
   5   8   3     3572.61     3482.88     73.87 o 
   6   8   3      447.59      419.86     39.68 o 
   7   8   3     1325.20     1400.83     74.35 o 
   8   8   3      152.79      211.17     60.02 o 
   9   8   3       77.45      110.45     36.13 o 
 -11   9   3        0.24      -11.10     47.01 o 
 -10   9   3       41.08       67.40     24.44 o 
  -9   9   3       19.18       29.19     18.15 o 
  -8   9   3     1333.21     1375.98     61.44 o 
  -7   9   3     3352.38     3231.11     61.03 o 
  -6   9   3      619.73      660.39     30.21 o 
  -5   9   3      839.72      906.70     27.32 o 
  -4   9   3       11.83       30.38      4.09 o 
  -3   9   3     1040.29     1214.02     30.24 o 
  -2   9   3     1141.33     1299.55     18.13 o 
  -1   9   3      766.62      854.41     15.19 o 
   0   9   3      343.63      420.81     13.32 o 
   1   9   3     3486.58     4080.98     46.09 o 
   2   9   3      945.65     1013.21     18.09 o 
   3   9   3      417.12      401.64     10.18 o 
   4   9   3      370.32      348.74     16.76 o 
   5   9   3      158.22      195.83     30.30 o 
   6   9   3      380.44      386.90     29.54 o 
   7   9   3        4.97       32.89     19.69 o 
   8   9   3        0.34        4.38     23.74 o 
   9   9   3       14.17       25.02     27.18 o 
 -11  10   3      150.91      219.88     65.43 o 
 -10  10   3      945.64      931.39     61.05 o 
  -9  10   3     1705.92     1697.41     58.66 o 
  -8  10   3    13409.36    13109.03    149.85 o 
  -7  10   3     4781.03     4675.34     74.73 o 
  -6  10   3      286.76      381.18     21.24 o 
  -5  10   3       76.65       93.73     12.63 o 
  -4  10   3       60.95       56.89      6.41 o 
  -3  10   3      145.94      242.33      9.47 o 
  -2  10   3    24260.26    25239.74     95.12 o 
  -1  10   3    25763.83    25480.27    102.61 o 
   0  10   3    14696.25    14869.48     83.72 o 
   1  10   3    13357.79    12810.16    138.02 o 
   2  10   3       61.69       79.61      7.46 o 
   3  10   3     1879.85     1868.03     39.84 o 
   4  10   3     4876.01     4744.10     62.53 o 
   5  10   3     1982.70     1889.73     57.66 o 
   6  10   3     4678.29     4573.93     93.18 o 
   7  10   3     1655.86     1644.40     81.27 o 
   8  10   3      142.55      159.33     33.32 o 
 -11  11   3     2202.00     2158.49     97.46 o 
 -10  11   3      407.13      457.81     36.82 o 
  -9  11   3       96.04      121.66     22.37 o 
  -8  11   3     1766.88     1880.89     61.47 o 
  -7  11   3     3232.22     3344.05     62.94 o 
  -6  11   3    11035.45    10832.59    103.63 o 
  -5  11   3    16237.54    16022.09     93.82 o 
  -4  11   3    36082.65    36065.82    159.19 o 
  -3  11   3     9681.95     9594.20     51.19 o 
  -2  11   3     1612.75     1687.88     30.68 o 
  -1  11   3       11.26       62.74     12.72 o 
   0  11   3     2732.81     2598.52     33.02 o 
   1  11   3     6745.92     6238.86     59.24 o 
   2  11   3    15414.07    14953.14     82.14 o 
   3  11   3    18570.50    18195.57    151.26 o 
   4  11   3     7141.03     6925.04    141.57 o 
   5  11   3     1565.20     1652.28     48.94 o 
   6  11   3     2413.09     2497.97     75.51 o 
   7  11   3      503.67      442.95     88.69 o 
   8  11   3     1817.24     1850.16     92.46 o 
 -11  12   3      946.33      935.69     68.44 o 
 -10  12   3     2032.98     2071.03     80.71 o 
  -9  12   3     3565.45     3700.64     75.56 o 
  -8  12   3    10564.38    10815.13    155.06 o 
  -7  12   3     8956.35     8959.93    102.78 o 
  -6  12   3       91.65      117.23     14.78 o 
  -5  12   3       12.75       45.02     11.38 o 
  -4  12   3      335.23      243.31     11.30 o 
  -3  12   3    23992.16    24121.85    113.04 o 
  -2  12   3    13078.42    12622.41     68.91 o 
  -1  12   3     7824.66     7179.33     50.86 o 
   0  12   3    18552.71    18189.52     93.60 o 
   1  12   3    25991.64    27067.59    150.24 o 
   2  12   3       26.82       37.35      8.23 o 
   3  12   3      190.72      222.27     15.46 o 
   4  12   3     3639.80     3577.57     56.72 o 
   5  12   3     3942.25     3893.70     75.42 o 
   6  12   3     5380.32     5295.29     92.25 o 
   7  12   3     4442.23     4326.15    108.64 o 
   8  12   3     1457.76     1572.98     71.89 o 
 -11  13   3      372.19      462.59     52.95 o 
 -10  13   3       97.85      135.99     28.39 o 
  -9  13   3       30.48       42.72     19.99 o 
  -8  13   3       47.75      131.74     19.70 o 
  -7  13   3     2278.51     2386.32     55.74 o 
  -6  13   3      448.05      469.93     20.77 o 
  -5  13   3     1332.68     1343.80     24.34 o 
  -4  13   3      907.74      999.14     39.17 o 
  -3  13   3      233.51      377.26     13.92 o 
  -2  13   3     3781.14     4290.62     49.95 o 
  -1  13   3     3273.10     3865.95     38.96 o 
   0  13   3      423.74      527.84     21.94 o 
   1  13   3      197.51      158.63     12.64 o 
   2  13   3      747.10      689.00     28.48 o 
   3  13   3      655.19      652.16     23.10 o 
   4  13   3     1973.12     1892.56     31.93 o 
   5  13   3      228.25      235.01     16.27 o 
   6  13   3     1302.12     1335.87     74.82 o 
   7  13   3       71.91      110.47     23.76 o 
   8  13   3      133.00      192.33     32.85 o 
 -11  14   3        1.62       82.31     25.25 o 
 -10  14   3      113.64       97.83     18.81 o 
  -9  14   3      400.07      405.61     27.14 o 
  -8  14   3      961.42      970.94     35.46 o 
  -7  14   3      515.62      575.56     26.02 o 
  -6  14   3      136.65      158.03     11.39 o 
  -5  14   3      587.92      612.40     17.46 o 
  -4  14   3     3093.77     3240.86     46.17 o 
  -3  14   3       59.61       76.66      9.25 o 
  -2  14   3     4199.52     4451.41     44.49 o 
  -1  14   3     2548.57     2607.17     35.86 o 
   0  14   3       14.03       41.11     10.16 o 
   1  14   3        6.42       23.99     10.98 o 
   2  14   3     2594.27     2699.67     49.50 o 
   3  14   3       55.39       65.83     11.49 o 
   4  14   3      211.21      214.53     12.39 o 
   5  14   3     1701.90     1681.10     39.94 o 
   6  14   3       18.63       30.66     14.03 o 
   7  14   3       88.04      106.14     24.45 o 
   8  14   3        2.02       42.69     29.02 o 
 -11  15   3     2351.35     2284.97     69.86 o 
 -10  15   3      654.75      653.80     37.02 o 
  -9  15   3      107.99      123.65     19.30 o 
  -8  15   3      274.24      307.31     21.93 o 
  -7  15   3     1389.96     1461.29     40.00 o 
  -6  15   3     8186.80     8224.65     71.22 o 
  -5  15   3     7691.30     7498.87     67.76 o 
  -4  15   3     8707.70     8976.96     72.90 o 
  -3  15   3     9146.86     9423.54     66.18 o 
  -2  15   3     1744.46     1721.08     31.58 o 
  -1  15   3     2180.67     2449.36     42.94 o 
   0  15   3     5198.08     5289.86     69.04 o 
   1  15   3    11433.42    11419.71    125.17 o 
   2  15   3     5656.12     5559.58     66.44 o 
   3  15   3     5860.95     5538.83     72.45 o 
   4  15   3     2324.30     2366.37     40.86 o 
   5  15   3     1729.81     1807.31     53.21 o 
   6  15   3       57.16       71.04     16.82 o 
   7  15   3     1218.21     1191.72     45.52 o 
   8  15   3      746.54      751.70     45.60 o 
 -11  16   3      437.42      480.35     36.00 o 
 -10  16   3     1792.03     1837.62     60.10 o 
  -9  16   3     2449.92     2490.24     57.78 o 
  -8  16   3     4507.81     4518.95     73.06 o 
  -7  16   3     6991.64     7097.11     85.98 o 
  -6  16   3      856.69      808.95     22.34 o 
  -5  16   3      304.32      349.70     18.34 o 
  -4  16   3      396.06      469.01     20.03 o 
  -3  16   3     6831.44     6876.79     93.55 o 
  -2  16   3    13039.39    12927.29     82.91 o 
  -1  16   3    17669.51    17444.27    118.54 o 
   0  16   3    15220.70    14929.00    119.02 o 
   1  16   3     2450.58     2523.66     61.48 o 
   2  16   3      130.91      139.59     14.75 o 
   3  16   3     2006.79     1935.09     38.46 o 
   4  16   3     6272.77     6166.15     74.72 o 
   5  16   3     6141.04     5992.10     73.61 o 
   6  16   3     1891.08     1874.07     53.65 o 
   7  16   3     2287.35     2432.22     64.13 o 
   8  16   3      955.06     1053.57     70.20 o 
 -10  17   3      117.07      124.99     22.11 o 
  -9  17   3      494.19      458.27     25.01 o 
  -8  17   3       11.34       44.83     13.72 o 
  -7  17   3     1082.61     1150.85     36.14 o 
  -6  17   3     1342.55     1352.11     30.66 o 
  -5  17   3     4122.65     4071.09     59.64 o 
  -4  17   3     6960.13     6876.29     68.82 o 
  -3  17   3     2593.40     2592.04     38.38 o 
  -2  17   3      515.79      643.51     19.73 o 
  -1  17   3      518.98      702.89     26.60 o 
   0  17   3     1888.41     1859.65     45.96 o 
   1  17   3     2811.73     2733.19     65.60 o 
   2  17   3     3313.71     3177.83     72.66 o 
   3  17   3     4039.36     4066.37     56.48 o 
   4  17   3     4780.02     4693.57     56.10 o 
   5  17   3      434.83      490.99     29.14 o 
   6  17   3      341.90      302.43     24.72 o 
   7  17   3       62.89      120.01     20.65 o 
 -10  18   3       12.51       62.32     19.94 o 
  -9  18   3        0.94       25.42     15.02 o 
  -8  18   3        0.19       17.96     11.77 o 
  -7  18   3        8.55       11.05     10.42 o 
  -6  18   3      510.45      447.18     23.46 o 
  -5  18   3        1.23       32.74     12.77 o 
  -4  18   3       48.96      110.90     16.99 o 
  -3  18   3       51.95       89.02     12.00 o 
  -2  18   3      159.56      177.90     11.96 o 
  -1  18   3       29.68       36.00      9.50 o 
   0  18   3       26.06       69.32     14.03 o 
   1  18   3       28.56       24.00     12.87 o 
   2  18   3        2.18        8.96      4.03 o 
   3  18   3       30.36       34.05     10.65 o 
   4  18   3     1143.08     1186.09     31.50 o 
   5  18   3      138.18       93.87     13.55 o 
   6  18   3        4.89       -3.78     14.61 o 
   7  18   3       30.86       17.79     15.09 o 
 -10  19   3      394.66      498.22     48.23 o 
  -9  19   3       11.62       71.91     18.90 o 
  -8  19   3      428.09      436.85     29.74 o 
  -7  19   3      872.33      852.04     33.27 o 
  -6  19   3     2200.47     2145.08     56.59 o 
  -5  19   3     3953.33     3880.70     62.15 o 
  -4  19   3     5411.53     5271.76     64.63 o 
  -3  19   3     1418.85     1608.06     36.48 o 
  -2  19   3      186.28      314.18     19.47 o 
  -1  19   3      108.92      143.31     13.82 o 
   0  19   3     3795.87     3783.13     75.89 o 
   1  19   3     3133.59     3210.72     61.18 o 
   2  19   3     3171.74     2921.89     73.42 o 
   3  19   3     3016.44     2907.86     50.22 o 
   4  19   3     3116.94     3082.27     69.54 o 
   5  19   3      500.46      499.05     24.06 o 
   6  19   3       25.23       65.95     17.81 o 
   7  19   3       42.84       45.59     18.23 o 
 -10  20   3     4022.65     3865.65     90.35 o 
  -9  20   3     3657.20     3649.24     76.77 o 
  -8  20   3     2856.03     2822.06     70.84 o 
  -7  20   3     3479.42     3581.31     66.46 o 
  -6  20   3      727.74      855.38     39.49 o 
  -5  20   3      670.13      706.46     43.64 o 
  -4  20   3     1942.62     2146.87     54.97 o 
  -3  20   3     7783.47     7788.49     80.97 o 
  -2  20   3    10014.15     9977.45    108.04 o 
  -1  20   3     3544.00     3554.92     55.97 o 
   0  20   3     4203.64     4370.68     92.28 o 
   1  20   3     1581.11     1637.79     45.42 o 
   2  20   3        1.56       24.58     14.85 o 
   3  20   3      464.53      395.39     24.11 o 
   4  20   3     2238.98     2291.20     42.34 o 
   5  20   3     1010.42     1126.47     35.50 o 
   6  20   3     2804.03     2913.89     63.32 o 
   7  20   3     1546.78     1584.86     55.05 o 
  -9  21   3       59.83       85.97     25.20 o 
  -8  21   3        5.72       58.22     22.50 o 
  -7  21   3     1806.30     1746.09     55.82 o 
  -6  21   3     4562.83     4469.00     85.80 o 
  -5  21   3    11086.50    10445.37    148.04 o 
  -4  21   3     8329.13     8493.14     87.12 o 
  -3  21   3     7219.53     7269.42    109.52 o 
  -2  21   3     1849.98     2178.04     45.89 o 
  -1  21   3      119.99      278.53     21.25 o 
   0  21   3     3410.45     3261.46     81.18 o 
   1  21   3     1928.48     1887.89     50.10 o 
   2  21   3     4832.05     4904.68     98.18 o 
   3  21   3     3783.08     3831.92     89.94 o 
   4  21   3     2526.73     2512.68     55.06 o 
   5  21   3      391.33      400.44     21.61 o 
   6  21   3        7.93       37.50     18.35 o 
   7  21   3      208.48      233.26     25.77 o 
  -9  22   3      141.66      220.63     29.12 o 
  -8  22   3      388.48      398.71     34.10 o 
  -7  22   3      199.40      288.29     26.75 o 
  -6  22   3      113.31      174.67     23.88 o 
  -5  22   3     1389.51     1301.05     57.60 o 
  -4  22   3      365.28      535.72     40.37 o 
  -3  22   3      223.23      365.96     26.60 o 
  -2  22   3     2138.48     1990.87     46.70 o 
  -1  22   3     7405.26     6911.12    100.94 o 
   0  22   3      148.12      213.77     32.35 o 
   1  22   3      169.48      133.05     16.54 o 
   2  22   3       58.15       64.45     15.36 o 
   3  22   3      712.38      684.71     33.33 o 
   4  22   3      915.92      864.84     41.47 o 
   5  22   3      331.74      327.16     20.63 o 
   6  22   3      303.28      304.77     25.92 o 
  -9  23   3       35.53       66.83     24.28 o 
  -8  23   3       86.97      101.67     27.07 o 
  -7  23   3      460.23      477.23     33.28 o 
  -6  23   3     1025.95     1045.20     44.64 o 
  -5  23   3      344.63      413.74     33.99 o 
  -4  23   3     3956.63     3762.75     77.85 o 
  -3  23   3       50.83       97.71     18.17 o 
  -2  23   3      925.92     1019.98     51.95 o 
  -1  23   3      339.15      589.68     52.85 o 
   0  23   3      620.77      830.59     34.58 o 
   1  23   3       95.18       96.61     18.10 o 
   2  23   3      937.45      931.00     37.48 o 
   3  23   3      841.22      805.76     35.84 o 
   4  23   3      515.94      492.34     32.76 o 
   5  23   3       56.21       74.27     14.84 o 
   6  23   3        8.99       10.66     16.13 o 
  -8  24   3     1711.05     1609.73     85.17 o 
  -7  24   3     1322.38     1317.67     52.21 o 
  -6  24   3     1150.68     1097.01     47.21 o 
  -5  24   3        8.31       19.50     18.44 o 
  -4  24   3     1157.38     1282.83     49.79 o 
  -3  24   3     5338.32     5251.98     91.36 o 
  -2  24   3     6496.31     6709.58     83.01 o 
  -1  24   3     7865.33     7694.43     90.00 o 
   0  24   3    16270.63    15198.90    128.36 o 
   1  24   3     1939.27     1888.96     54.43 o 
   2  24   3        6.81       14.01     14.26 o 
   3  24   3      605.00      665.89     34.67 o 
   4  24   3      760.90      858.19     42.61 o 
   5  24   3     1246.77     1294.41     54.52 o 
   6  24   3     1386.19     1322.52     51.11 o 
  -8  25   3      288.88      327.95     36.31 o 
  -7  25   3     1509.73     1548.95     58.00 o 
  -6  25   3     2702.50     2857.66     88.14 o 
  -5  25   3     4036.00     4090.74    101.70 o 
  -4  25   3     6897.39     6540.70    107.21 o 
  -3  25   3     4146.35     4246.94     84.38 o 
  -2  25   3      487.47      628.50     47.27 o 
  -1  25   3     3147.03     3258.32     89.60 o 
   0  25   3     2550.54     2923.76     66.34 o 
   1  25   3     5531.80     5295.51     91.61 o 
   2  25   3     5768.97     5746.89     95.44 o 
   3  25   3     3747.18     3516.16     75.61 o 
   4  25   3     1424.69     1458.22     55.32 o 
   5  25   3      405.46      444.52     40.96 o 
  -8  26   3      771.27      757.47     49.64 o 
  -7  26   3      423.52      511.36     35.59 o 
  -6  26   3      191.92      210.77     29.73 o 
  -5  26   3       18.95       34.24     25.82 o 
  -4  26   3      406.00      512.81     35.06 o 
  -3  26   3     1651.34     1737.30     56.33 o 
  -2  26   3     3088.49     2948.50     70.95 o 
  -1  26   3     3771.57     3659.10     78.24 o 
   0  26   3     1261.57     1389.83     49.31 o 
   1  26   3      259.11      356.80     28.96 o 
   2  26   3       65.22      110.03     21.90 o 
   3  26   3      629.08      617.18     38.03 o 
   4  26   3      330.40      350.54     36.39 o 
   5  26   3      830.28      871.26     54.53 o 
  -7  27   3       63.60       70.89     19.70 o 
  -6  27   3       16.38       29.06     17.91 o 
  -5  27   3        3.18       21.17     21.09 o 
  -4  27   3       97.11      165.29     27.81 o 
  -3  27   3       24.45       80.29     23.63 o 
  -2  27   3      603.11      651.11     36.13 o 
  -1  27   3       27.50      175.37     23.67 o 
   0  27   3      281.88      314.87     26.69 o 
   1  27   3       69.66       52.26     14.86 o 
   2  27   3       22.66       28.68     14.22 o 
   3  27   3        4.23       28.41     18.50 o 
   4  27   3        3.55       15.13     19.80 o 
  -7  28   3      659.77      627.93     40.13 o 
  -6  28   3       83.09       97.83     22.46 o 
  -5  28   3        8.69       39.76     23.89 o 
  -4  28   3       77.61      146.27     30.15 o 
  -3  28   3     1018.32     1058.73     47.10 o 
  -2  28   3     1016.59     1013.35     44.61 o 
  -1  28   3     1545.39     1639.59     55.86 o 
   0  28   3     1551.68     1508.20     53.29 o 
   1  28   3      329.71      415.00     30.95 o 
   2  28   3       44.30       62.79     21.33 o 
   3  28   3      153.00      170.98     28.71 o 
   4  28   3      408.88      374.29     39.31 o 
  -6  29   3     1345.73     1342.84     65.74 o 
  -5  29   3     3615.53     3656.76    104.67 o 
  -4  29   3     3587.97     3423.91     99.05 o 
  -3  29   3     2581.32     2722.58     74.50 o 
  -2  29   3       34.91       53.75     17.41 o 
  -1  29   3      156.71      254.36     26.41 o 
   0  29   3     1064.85     1030.74     45.51 o 
   1  29   3     3226.34     3210.61     79.07 o 
   2  29   3     3238.91     3140.27     77.46 o 
   3  29   3     2028.40     2065.47     81.63 o 
  -6  30   3      499.23      506.93     43.85 o 
  -5  30   3        0.21       53.41     25.23 o 
  -4  30   3      746.26      783.85     53.12 o 
  -3  30   3     1614.83     1684.57     60.73 o 
  -2  30   3     2513.47     2370.35     84.90 o 
  -1  30   3     3403.15     3250.36     80.60 o 
   0  30   3     1832.86     1716.96     59.37 o 
   1  30   3      590.61      663.05     38.36 o 
   2  30   3       13.23       67.85     24.11 o 
   3  30   3      214.39      280.01     35.34 o 
  -5  31   3      316.14      366.58     39.13 o 
  -4  31   3      269.65      340.00     37.84 o 
  -3  31   3      462.20      476.54     35.92 o 
  -2  31   3      146.90      180.44     23.79 o 
  -1  31   3        3.45      101.40     21.85 o 
   0  31   3       98.11      145.06     21.81 o 
   1  31   3      330.51      353.17     35.31 o 
   2  31   3      815.15      907.50     68.50 o 
  -4  32   3      176.89      184.12     30.10 o 
  -3  32   3       23.96       79.95     23.43 o 
  -2  32   3      236.58      266.28     27.53 o 
  -1  32   3      369.37      386.76     32.10 o 
   0  32   3      388.56      380.98     31.30 o 
   1  32   3       99.21      157.49     29.26 o 
 -12   0   4       81.38       81.07     41.49 o 
 -11   0   4      288.62      465.65     61.97 o 
 -10   0   4    11383.42    10575.30    187.99 o 
  -9   0   4    10361.05     9702.74    245.65 o 
  -8   0   4     4263.22     4231.56    119.50 o 
  -7   0   4     6690.72     6756.56    106.91 o 
  -6   0   4    27067.13    28050.58    137.93 o 
  -5   0   4    28165.97    30018.42    126.19 o 
  -4   0   4     3156.35     3041.67     30.83 o 
  -3   0   4      956.59      786.90     21.96 o 
  -2   0   4      744.80     1091.34     15.95 o 
  -1   0   4   138243.63   137131.09    266.06 o 
   0   0   4    29804.41    30195.30    177.56 o 
   1   0   4    16857.64    18480.72    244.11 o 
   2   0   4        0.70       33.68     23.38 o 
   3   0   4    10503.86    10371.29    201.35 o 
   4   0   4     4136.06     3907.86    135.25 o 
   5   0   4     7025.89     6902.02    196.51 o 
   6   0   4     4106.08     4242.91    168.45 o 
   7   0   4     2212.83     2709.85    146.35 o 
   8   0   4      599.48      698.74     89.25 o 
 -12   1   4     2154.08     1949.52     91.19 o 
 -11   1   4     1971.68     1855.79     90.13 o 
 -10   1   4      407.81      505.30     29.31 o 
  -9   1   4      921.56      898.63     34.49 o 
  -8   1   4     2627.70     2510.90     49.86 o 
  -7   1   4     2992.83     2966.37     45.06 o 
  -6   1   4      939.97      668.28     16.75 o 
  -5   1   4     9442.15     9110.85     51.18 o 
  -4   1   4    16009.94    16267.13     50.35 o 
  -3   1   4     9325.38     9836.44     41.55 o 
  -2   1   4     2165.53     2243.60     12.51 o 
  -1   1   4   121615.09   117487.94    191.13 o 
   0   1   4     2124.69     2560.77     25.98 o 
   1   1   4     6814.30     6611.13     48.56 o 
   2   1   4    10786.94    10260.50    150.19 o 
   3   1   4    16218.54    16007.25    108.38 o 
   4   1   4       21.99        6.88     10.71 o 
   5   1   4       33.69       42.25     19.80 o 
   6   1   4      235.89      197.90     34.98 o 
   7   1   4      991.60     1096.96     68.29 o 
   8   1   4     1563.81     1587.78     95.76 o 
 -12   2   4      115.99      212.59    120.96 o 
 -11   2   4      173.90      126.02     22.01 o 
 -10   2   4      326.96      334.13     23.66 o 
  -9   2   4      740.17      725.89     30.22 o 
  -8   2   4     1677.21     1673.62     41.51 o 
  -7   2   4       31.67       24.50     18.87 o 
  -6   2   4      645.53      714.90     19.82 o 
  -5   2   4     1463.71     1550.95     20.66 o 
  -4   2   4     3375.83     3697.99     22.85 o 
  -3   2   4    14104.51    14503.79     55.34 o 
  -2   2   4     4045.37     4063.33     20.30 o 
  -1   2   4    31354.05    32361.41     74.62 o 
   0   2   4     1303.52     1477.77     18.43 o 
   1   2   4     1740.31     1746.70     32.26 o 
   2   2   4     3667.26     3909.60    101.96 o 
   3   2   4      513.52      457.16     20.30 o 
   4   2   4       54.89       69.54     13.88 o 
   5   2   4      212.54      189.14     27.96 o 
   6   2   4        4.83       -4.55     23.49 o 
   7   2   4      119.15      214.96     65.16 o 
   8   2   4      182.02      183.65     35.97 o 
 -12   3   4     1462.82     1331.01    128.74 o 
 -11   3   4      630.41      615.90     65.58 o 
 -10   3   4      194.39      182.11     23.06 o 
  -9   3   4      691.21      600.40     28.93 o 
  -8   3   4     2570.98     2662.71     58.67 o 
  -7   3   4     2115.45     2137.48     43.93 o 
  -6   3   4     7388.29     7262.64     61.31 o 
  -5   3   4    11673.89    12185.49     57.23 o 
  -4   3   4    13736.29    15324.26     53.44 o 
  -3   3   4    11161.21    11893.48     47.16 o 
  -2   3   4    11644.95    12349.81     38.95 o 
  -1   3   4     2721.85     2843.56     25.20 o 
   0   3   4     4223.89     4265.95     34.79 o 
   1   3   4       27.62       40.14      5.98 o 
   2   3   4     2623.65     2346.03     59.44 o 
   3   3   4     1636.92     1588.11     30.81 o 
   4   3   4     8742.49     8231.43    127.76 o 
   5   3   4      459.05      417.45     38.26 o 
   6   3   4      340.76      361.12     39.34 o 
   7   3   4      193.56      191.29     34.99 o 
   8   3   4      373.00      352.19     47.40 o 
 -12   4   4       16.02       74.50     58.18 o 
 -11   4   4     1544.29     1512.43     58.02 o 
 -10   4   4     7686.91     7273.50    112.01 o 
  -9   4   4    10274.31     9667.92    153.05 o 
  -8   4   4    10342.27    10088.25    118.32 o 
  -7   4   4     5645.89     5495.47     72.04 o 
  -6   4   4      535.77      572.56     18.28 o 
  -5   4   4     5913.01     6175.61     40.21 o 
  -4   4   4    47291.75    48042.38     91.66 o 
  -3   4   4     6985.18     6930.21     27.84 o 
  -2   4   4    13088.70    13256.41     55.16 o 
  -1   4   4     5462.89     5180.44     31.45 o 
   0   4   4    25330.88    25101.24     88.41 o 
   1   4   4     7416.48     7628.40     80.10 o 
   2   4   4      127.87      157.16     19.63 o 
   3   4   4    10390.15    10692.10    115.67 o 
   4   4   4     6735.79     6699.68     98.61 o 
   5   4   4     8332.31     7856.40    320.44 o 
   6   4   4     2906.02     2813.25     98.06 o 
   7   4   4     2522.40     2489.82    100.13 o 
   8   4   4      393.23      509.73     56.66 o 
 -12   5   4     2144.48     2145.71     96.22 o 
 -11   5   4     2334.50     2257.81     70.76 o 
 -10   5   4     1253.17     1179.71     41.62 o 
  -9   5   4      101.20      144.65     19.01 o 
  -8   5   4     3857.31     3806.27     64.17 o 
  -7   5   4     3831.47     3977.99     60.50 o 
  -6   5   4    20139.75    20176.07    113.24 o 
  -5   5   4    22397.18    22793.79    139.66 o 
  -4   5   4     8598.61     8242.40     55.52 o 
  -3   5   4     9534.34     9510.12     44.87 o 
  -2   5   4        2.01       33.51      3.71 o 
  -1   5   4     8130.22     8394.29     29.50 o 
   0   5   4    12264.41    11934.50     76.32 o 
   1   5   4    14424.53    14507.14    108.97 o 
   2   5   4    24294.59    24061.03    199.20 o 
   3   5   4    13181.08    13216.86    120.76 o 
   4   5   4     1452.80     1405.48     42.91 o 
   5   5   4       39.02      174.25     38.95 o 
   6   5   4        5.75       77.44     26.37 o 
   7   5   4     1155.20     1188.79     71.93 o 
   8   5   4     1962.78     1941.66     94.68 o 
 -12   6   4       17.13       52.64     29.63 o 
 -11   6   4      168.00      210.78     24.37 o 
 -10   6   4     1570.68     1516.70     54.64 o 
  -9   6   4     2871.47     2831.97     59.62 o 
  -8   6   4     2168.98     2132.60     48.94 o 
  -7   6   4      969.89      916.16     30.19 o 
  -6   6   4        3.23       41.71     10.23 o 
  -5   6   4     1464.90     1572.04     22.58 o 
  -4   6   4     4741.23     4539.06     31.95 o 
  -3   6   4     1577.54     1580.47     19.28 o 
  -2   6   4    19759.90    19717.80    106.95 o 
  -1   6   4    13350.81    14277.11     50.28 o 
   0   6   4     3222.58     3199.01     33.37 o 
   1   6   4       55.83       69.33     11.00 o 
   2   6   4     1702.06     1643.92    113.61 o 
   3   6   4     3998.19     3973.86     92.27 o 
   4   6   4      431.63      405.12     28.80 o 
   5   6   4     2702.63     2743.75     64.91 o 
   6   6   4      429.78      454.73     58.25 o 
   7   6   4      465.76      525.05     49.74 o 
   8   6   4      129.49      326.97     78.18 o 
 -12   7   4      292.43      221.58     40.71 o 
 -11   7   4       18.61       -0.81     18.49 o 
 -10   7   4      102.20      151.06     30.30 o 
  -9   7   4      318.61      345.24     26.66 o 
  -8   7   4      456.31      471.52     27.17 o 
  -7   7   4      113.96      142.17     12.93 o 
  -6   7   4      285.46      286.19     17.30 o 
  -5   7   4      146.07      192.21      8.80 o 
  -4   7   4       77.66      105.15      7.22 o 
  -3   7   4      357.14      425.24     11.55 o 
  -2   7   4      751.65      716.61     14.18 o 
  -1   7   4     1304.14     1467.43     17.82 o 
   0   7   4      103.85      110.36      8.89 o 
   1   7   4      184.50      173.61     14.47 o 
   2   7   4      803.47      722.01     38.27 o 
   3   7   4     1516.77     1593.89     59.78 o 
   4   7   4      708.76      693.43     32.83 o 
   5   7   4     1644.49     1756.45     54.04 o 
   6   7   4      517.31      541.37     49.19 o 
   7   7   4      106.37       64.16     26.13 o 
   8   7   4        9.61        6.64     23.43 o 
 -12   8   4      299.05      342.29     45.88 o 
 -11   8   4      580.56      513.54     83.39 o 
 -10   8   4     2614.20     2558.86    101.02 o 
  -9   8   4     1469.35     1468.52     52.20 o 
  -8   8   4     9726.17     9573.66    152.52 o 
  -7   8   4      769.61      789.55     30.26 o 
  -6   8   4      168.94      289.60     22.40 o 
  -5   8   4     2457.75     2309.73     44.82 o 
  -4   8   4    10995.65    10984.08    116.22 o 
  -3   8   4    25888.25    26357.04     96.76 o 
  -2   8   4    26473.87    26928.27    106.26 o 
  -1   8   4    19543.21    18837.49     75.18 o 
   0   8   4     2748.60     2581.64     38.93 o 
   1   8   4     9391.27     9227.96     99.78 o 
   2   8   4      516.20      514.56     32.63 o 
   3   8   4        8.71       50.56     18.38 o 
   4   8   4     3481.52     3409.92     80.91 o 
   5   8   4     5860.75     5636.59    110.08 o 
   6   8   4     2272.28     2226.99    136.10 o 
   7   8   4     1589.90     1547.40     81.40 o 
   8   8   4      108.47      139.58     34.25 o 
 -12   9   4     3287.80     3366.77    122.35 o 
 -11   9   4     1425.55     1296.52     72.80 o 
 -10   9   4     1138.28     1246.63     54.09 o 
  -9   9   4       42.53       52.68     17.43 o 
  -8   9   4     1518.30     1689.73     55.20 o 
  -7   9   4    10472.43    10508.42    120.93 o 
  -6   9   4    28020.54    27855.19    153.83 o 
  -5   9   4    31203.99    31018.64    296.82 o 
  -4   9   4    33308.25    33920.38    125.82 o 
  -3   9   4     5794.64     5641.66     47.33 o 
  -2   9   4     1196.40     1269.16     19.25 o 
  -1   9   4     1438.22     1299.60     20.23 o 
   0   9   4    21622.69    22194.64     98.21 o 
   1   9   4    32431.80    31722.32    223.59 o 
   2   9   4     4643.51     4510.07     90.29 o 
   3   9   4    12784.33    12475.43    139.19 o 
   4   9   4     5502.62     5375.79     91.42 o 
   5   9   4     2424.95     2405.41     65.44 o 
   6   9   4      623.74      567.83     35.40 o 
   7   9   4      869.24      949.86     65.73 o 
   8   9   4     1854.12     1818.78     94.00 o 
 -12  10   4       60.62      123.79     35.31 o 
 -11  10   4     1039.60     1152.42    100.76 o 
 -10  10   4     3063.33     3056.27     81.73 o 
  -9  10   4     5017.09     5049.37     97.61 o 
  -8  10   4    13283.22    13004.41    146.56 o 
  -7  10   4      348.60      500.14     25.89 o 
  -6  10   4      864.04      910.31     30.33 o 
  -5  10   4     2369.18     2533.16     36.77 o 
  -4  10   4     9302.60     9207.46     86.64 o 
  -3  10   4    13020.25    12251.53    100.25 o 
  -2  10   4     2913.30     2515.58     26.69 o 
  -1  10   4    24154.29    24055.42    170.53 o 
   0  10   4    11058.81    11366.08     69.31 o 
   1  10   4     2387.28     2270.20     29.76 o 
   2  10   4      220.19      232.17     11.48 o 
   3  10   4      440.74      488.00     41.47 o 
   4  10   4     2331.56     2507.70     57.46 o 
   5  10   4     4505.81     4573.00     81.08 o 
   6  10   4      450.01      558.04     37.52 o 
   7  10   4     1692.91     1763.34     88.71 o 
   8  10   4      558.24      588.71    108.47 o 
 -12  11   4      309.50      334.31     65.88 o 
 -11  11   4       38.49       70.40     23.20 o 
 -10  11   4        5.77       58.37     20.25 o 
  -9  11   4      144.20      151.46     22.93 o 
  -8  11   4      638.92      806.23     34.37 o 
  -7  11   4     3374.70     3478.68     62.07 o 
  -6  11   4     1501.15     1637.93     40.05 o 
  -5  11   4     1250.82     1353.48     35.96 o 
  -4  11   4      137.21      150.63     13.97 o 
  -3  11   4     3160.26     3344.17     29.66 o 
  -2  11   4      221.79      240.93      9.09 o 
  -1  11   4     1133.33     1356.71     29.29 o 
   0  11   4      853.81     1132.31     24.99 o 
   1  11   4     3197.48     3411.34     47.77 o 
   2  11   4      411.57      399.75     11.78 o 
   3  11   4     1062.17     1022.24     27.59 o 
   4  11   4      479.86      425.77     26.61 o 
   5  11   4      136.57      163.84     20.19 o 
   6  11   4        9.45       33.74     16.14 o 
   7  11   4       35.28       74.76     26.91 o 
   8  11   4       57.31       82.71     25.94 o 
 -11  12   4      355.41      349.60     30.05 o 
 -10  12   4      876.12      818.68     38.10 o 
  -9  12   4      954.64      936.92     38.65 o 
  -8  12   4     2655.41     2909.06     57.08 o 
  -7  12   4     4000.76     3975.14     67.11 o 
  -6  12   4      398.84      389.71     14.20 o 
  -5  12   4      181.78      231.60     14.46 o 
  -4  12   4     2895.61     2739.79     55.38 o 
  -3  12   4     2900.94     2993.83     29.13 o 
  -2  12   4     4674.47     4649.43     43.55 o 
  -1  12   4     1605.36     1643.02     29.39 o 
   0  12   4      589.03      541.56     13.73 o 
   1  12   4      140.35      199.10     11.95 o 
   2  12   4        9.57       14.57      5.02 o 
   3  12   4      223.84      236.97     14.36 o 
   4  12   4     1372.02     1360.10     48.85 o 
   5  12   4     1246.56     1157.80     39.39 o 
   6  12   4     1219.22     1166.19     46.03 o 
   7  12   4      335.70      389.61     49.16 o 
   8  12   4      193.30      215.13     51.25 o 
 -11  13   4     2113.03     2086.53     64.43 o 
 -10  13   4      211.04      234.37     28.46 o 
  -9  13   4       61.91       73.49     17.56 o 
  -8  13   4     2445.88     2613.50     60.39 o 
  -7  13   4     3284.49     3205.81     53.38 o 
  -6  13   4    10855.97    10346.51     72.58 o 
  -5  13   4    18509.20    18347.22    181.35 o 
  -4  13   4    19381.17    19873.92    210.38 o 
  -3  13   4      126.23       95.34      8.57 o 
  -2  13   4      755.91      944.52     16.50 o 
  -1  13   4      920.21      860.14     20.55 o 
   0  13   4     3915.77     3819.26     55.25 o 
   1  13   4    12772.87    13014.69     87.63 o 
   2  13   4     7684.16     7554.13     58.58 o 
   3  13   4     4638.62     4482.08    104.51 o 
   4  13   4     3657.49     3583.69     65.42 o 
   5  13   4       79.67      121.94     18.66 o 
   6  13   4      177.39      194.41     22.75 o 
   7  13   4     1079.01     1170.55    107.14 o 
   8  13   4     1445.42     1535.65     84.49 o 
 -11  14   4      868.10     1024.53     46.54 o 
 -10  14   4     2467.72     2457.32     65.62 o 
  -9  14   4     4007.99     3828.74     70.04 o 
  -8  14   4     7848.54     7694.98    109.31 o 
  -7  14   4     4097.15     4139.76     49.90 o 
  -6  14   4      594.77      627.94     17.79 o 
  -5  14   4      607.99      660.89     26.29 o 
  -4  14   4     8656.54     9114.35    109.06 o 
  -3  14   4     9461.98     8772.10     66.24 o 
  -2  14   4    10143.97     9661.25     68.37 o 
  -1  14   4    11699.35    11625.02     94.12 o 
   0  14   4    11042.71    11252.96    117.81 o 
   1  14   4     2665.30     2802.61     39.83 o 
   2  14   4       13.31       31.96      8.52 o 
   3  14   4     3364.78     3195.15     37.46 o 
   4  14   4     4637.78     4489.70     65.85 o 
   5  14   4     4510.56     4479.89     77.99 o 
   6  14   4     3746.18     3702.78     96.27 o 
   7  14   4     2466.58     2443.86     75.32 o 
 -11  15   4      178.59      231.19     26.30 o 
 -10  15   4        1.74       12.74     19.71 o 
  -9  15   4      163.81      199.35     16.92 o 
  -8  15   4      148.88      155.19     16.56 o 
  -7  15   4     1297.28     1349.35     36.18 o 
  -6  15   4     1265.45     1252.57     24.49 o 
  -5  15   4      738.29      697.96     22.92 o 
  -4  15   4     2246.46     2309.58     49.76 o 
  -3  15   4      141.45      117.03     10.68 o 
  -2  15   4       26.77       70.93      9.44 o 
  -1  15   4        2.89       22.14      7.65 o 
   0  15   4     1470.82     1357.29     35.98 o 
   1  15   4     1719.38     1690.02     36.71 o 
   2  15   4     2435.19     2224.59     31.91 o 
   3  15   4     4053.11     4022.81     61.05 o 
   4  15   4     2319.03     2429.48     51.25 o 
   5  15   4       16.89       78.01     18.38 o 
   6  15   4        0.39       33.46     16.95 o 
   7  15   4      434.07      455.67     37.29 o 
 -11  16   4        2.42       37.54     19.04 o 
 -10  16   4       28.10       19.41     19.55 o 
  -9  16   4      122.68      120.04     15.80 o 
  -8  16   4      184.54      165.98     15.15 o 
  -7  16   4     1517.44     1464.01     38.03 o 
  -6  16   4      657.40      640.03     18.48 o 
  -5  16   4      942.85      905.01     22.15 o 
  -4  16   4       25.14       60.69     17.86 o 
  -3  16   4     1696.43     1667.60     26.66 o 
  -2  16   4      487.07      522.47     17.40 o 
  -1  16   4      165.42      207.20     14.79 o 
   0  16   4        4.54        1.61      9.42 o 
   1  16   4        2.71       26.78      9.78 o 
   2  16   4      198.57      192.88     11.30 o 
   3  16   4     1557.60     1512.01     35.39 o 
   4  16   4     1444.20     1298.12     43.28 o 
   5  16   4       14.04       21.33     14.40 o 
   6  16   4       71.13       80.40     16.71 o 
   7  16   4       36.99       62.51     23.23 o 
 -11  17   4      673.32      724.19     41.50 o 
 -10  17   4      107.27      118.33     18.91 o 
  -9  17   4       75.05      125.46     21.38 o 
  -8  17   4      269.74      289.17     22.46 o 
  -7  17   4     1000.52      988.37     31.92 o 
  -6  17   4     1775.00     1695.29     47.55 o 
  -5  17   4     6425.98     6208.80     97.40 o 
  -4  17   4     7397.78     7578.08     93.26 o 
  -3  17   4     1572.40     1675.76     30.98 o 
  -2  17   4        0.77       36.86     10.95 o 
  -1  17   4     1968.19     1988.24     40.97 o 
   0  17   4     3942.25     3827.86     63.21 o 
   1  17   4     4787.83     4652.38     69.59 o 
   2  17   4     3183.96     3049.95     48.53 o 
   3  17   4     5618.71     5623.53     79.44 o 
   4  17   4     2437.62     2387.18     58.07 o 
   5  17   4      331.30      361.20     26.92 o 
   6  17   4        7.75       58.64     18.60 o 
   7  17   4      644.22      732.37     45.57 o 
 -10  18   4     1985.07     2024.69     63.23 o 
  -9  18   4     2685.26     2532.27     67.06 o 
  -8  18   4     3802.29     3696.74     76.36 o 
  -7  18   4     1240.17     1340.98     42.71 o 
  -6  18   4       59.59       70.70     15.48 o 
  -5  18   4      241.77      290.04     21.54 o 
  -4  18   4     4176.06     4250.88     73.67 o 
  -3  18   4     9543.62     9195.94     81.78 o 
  -2  18   4    10246.04     9875.87     87.40 o 
  -1  18   4     9071.79     9098.89     87.75 o 
   0  18   4     2419.40     2507.75     63.74 o 
   1  18   4      936.44      948.61     33.60 o 
   2  18   4       22.76       31.59     11.50 o 
   3  18   4      956.08      987.69     30.63 o 
   4  18   4     2114.41     2109.19     45.95 o 
   5  18   4     3187.69     3064.92     69.20 o 
   6  18   4     3554.86     3501.64     77.71 o 
   7  18   4     2405.10     2588.58    104.00 o 
 -10  19   4     1054.74     1028.80     47.81 o 
  -9  19   4       11.17        8.72     24.81 o 
  -8  19   4      576.31      656.93     34.60 o 
  -7  19   4     2552.51     2547.30     90.74 o 
  -6  19   4     9535.61     9285.73    117.15 o 
  -5  19   4     8525.41     8282.16    106.64 o 
  -4  19   4     2689.67     2642.50     58.66 o 
  -3  19   4     1494.99     1468.50     53.79 o 
  -2  19   4      103.73      188.71     17.58 o 
  -1  19   4      213.44      272.56     20.49 o 
   0  19   4     1812.73     1734.49     45.48 o 
   1  19   4     3207.16     3134.18     60.78 o 
   2  19   4     5080.87     4985.27     76.72 o 
   3  19   4     4066.49     3955.68     48.77 o 
   4  19   4      170.31      239.85     18.02 o 
   5  19   4       84.85      106.52     17.21 o 
   6  19   4       12.97       61.80     18.71 o 
 -10  20   4      754.70      857.47     45.70 o 
  -9  20   4       14.75       21.22     19.41 o 
  -8  20   4        4.09       25.05     15.64 o 
  -7  20   4        5.44       62.94     22.11 o 
  -6  20   4     1667.30     1674.31     81.01 o 
  -5  20   4      738.93      794.65     37.71 o 
  -4  20   4      125.72      205.12     20.54 o 
  -3  20   4       63.26       45.33      8.70 o 
  -2  20   4      398.98      358.15     19.57 o 
  -1  20   4       28.40       44.80     11.96 o 
   0  20   4      167.70      168.02     19.72 o 
   1  20   4      180.70      179.76     17.36 o 
   2  20   4      190.08      156.31     17.19 o 
   3  20   4      744.34      661.95     22.67 o 
   4  20   4      182.34      224.77     16.85 o 
   5  20   4      317.09      330.64     23.68 o 
   6  20   4       61.96      107.03     17.33 o 
 -10  21   4       10.81       87.56     22.39 o 
  -9  21   4        5.74       84.53     23.80 o 
  -8  21   4      369.19      411.49     36.28 o 
  -7  21   4     1852.03     2041.45     61.11 o 
  -6  21   4     4864.77     4914.82    104.00 o 
  -5  21   4     2708.74     2766.95     65.40 o 
  -4  21   4     1049.09     1053.40     40.27 o 
  -3  21   4      388.85      388.98     20.80 o 
  -2  21   4      140.28      217.32     24.68 o 
  -1  21   4      770.66      830.64     31.98 o 
   0  21   4     2536.15     2475.04     73.27 o 
   1  21   4      545.66      509.19     41.54 o 
   2  21   4      665.45      630.34     29.57 o 
   3  21   4     1427.86     1422.91     60.66 o 
   4  21   4      392.02      422.33     23.13 o 
   5  21   4      182.48      209.82     19.61 o 
   6  21   4        3.02        9.73     16.38 o 
  -9  22   4     3423.06     3473.31     96.42 o 
  -8  22   4     3661.60     3628.25     94.37 o 
  -7  22   4     3736.75     3616.03     81.64 o 
  -6  22   4      820.05      864.13     48.61 o 
  -5  22   4      245.14      334.07     29.00 o 
  -4  22   4     4408.22     4147.96     79.33 o 
  -3  22   4     4525.13     4577.37     80.78 o 
  -2  22   4    10548.84     9852.62    111.60 o 
  -1  22   4    13789.17    13062.84    121.43 o 
   0  22   4     5939.21     5765.72    133.20 o 
   1  22   4     1115.67     1143.07     48.81 o 
   2  22   4        5.95       21.55     13.98 o 
   3  22   4      302.39      330.77     33.15 o 
   4  22   4     1439.35     1450.83     41.13 o 
   5  22   4     1920.69     1874.78     48.65 o 
   6  22   4     1979.05     2035.03     62.94 o 
  -9  23   4       97.72      113.20     23.83 o 
  -8  23   4      275.93      303.05     35.70 o 
  -7  23   4     1431.08     1586.90     56.29 o 
  -6  23   4     5486.94     5631.82    116.16 o 
  -5  23   4     6437.69     6532.42    104.07 o 
  -4  23   4     4753.61     4646.23     85.66 o 
  -3  23   4      980.69      957.67     39.76 o 
  -2  23   4      239.82      490.85     27.96 o 
  -1  23   4     1221.82     1458.55     42.73 o 
   0  23   4     3479.75     3453.56     62.86 o 
   1  23   4     3315.97     3274.90     69.13 o 
   2  23   4     4690.13     4664.41     82.62 o 
   3  23   4     4710.55     4496.87    104.24 o 
   4  23   4      872.25      904.94     40.78 o 
   5  23   4       20.38       35.61     14.62 o 
  -9  24   4      667.82      694.03     80.00 o 
  -8  24   4      365.64      417.78     37.13 o 
  -7  24   4      364.25      478.99     45.98 o 
  -6  24   4      925.42      971.51     77.37 o 
  -5  24   4       36.99      148.68     31.29 o 
  -4  24   4     1456.63     1450.76     50.54 o 
  -3  24   4     1156.62     1205.27     44.85 o 
  -2  24   4     4603.69     4244.65     68.57 o 
  -1  24   4     3133.06     3055.07     59.18 o 
   0  24   4      353.28      370.77     23.24 o 
   1  24   4      160.46      180.52     20.64 o 
   2  24   4        0.07       17.66     14.67 o 
   3  24   4      168.20      203.71     28.61 o 
   4  24   4      145.56      167.79     22.89 o 
   5  24   4      654.92      625.00     39.51 o 
  -8  25   4        1.01       43.56     25.21 o 
  -7  25   4      439.14      450.96     34.74 o 
  -6  25   4      627.62      570.00     42.15 o 
  -5  25   4      162.17      212.30     26.62 o 
  -4  25   4      234.39      307.28     28.04 o 
  -3  25   4        2.63       70.19     19.46 o 
  -2  25   4      111.72      210.15     21.51 o 
  -1  25   4      731.08      744.73     32.34 o 
   0  25   4      130.54      110.54     14.76 o 
   1  25   4      181.57      147.07     21.15 o 
   2  25   4       15.16        3.98     12.60 o 
   3  25   4      183.64      162.38     24.79 o 
   4  25   4       95.00       62.29     16.68 o 
   5  25   4        2.80       18.50     16.89 o 
  -8  26   4     1713.05     1637.57     71.09 o 
  -7  26   4     1116.47     1177.19     51.83 o 
  -6  26   4      297.28      374.53     43.62 o 
  -5  26   4      198.42      306.68     35.01 o 
  -4  26   4     1290.35     1298.85     50.28 o 
  -3  26   4     3156.12     3198.66     75.15 o 
  -2  26   4     4292.80     4150.67     84.23 o 
  -1  26   4     2188.34     2173.82     60.80 o 
   0  26   4      227.52      365.17     23.97 o 
   1  26   4       23.29       22.26     13.74 o 
   2  26   4       59.58       77.33     16.68 o 
   3  26   4      203.19      211.87     27.73 o 
   4  26   4     1150.10     1154.69     70.12 o 
  -8  27   4      244.18      316.23     36.83 o 
  -7  27   4     2063.26     2074.74     68.23 o 
  -6  27   4     6436.23     6056.05    131.19 o 
  -5  27   4     5854.77     5802.67    124.37 o 
  -4  27   4     4562.85     4484.37     92.04 o 
  -3  27   4     1196.31     1244.20     49.48 o 
  -2  27   4        7.09      129.23     23.34 o 
  -1  27   4     1155.01     1205.40     47.65 o 
   0  27   4     3675.12     3371.76     76.82 o 
   1  27   4     3185.84     3107.09     73.68 o 
   2  27   4     2777.22     2842.81     87.09 o 
   3  27   4     2450.69     2400.93     72.23 o 
   4  27   4     1461.28     1460.74     70.93 o 
  -7  28   4      578.45      674.30     41.19 o 
  -6  28   4       89.90      157.37     32.01 o 
  -5  28   4      107.85      243.32     35.71 o 
  -4  28   4     1313.84     1340.09     53.88 o 
  -3  28   4     2446.27     2338.19     67.55 o 
  -2  28   4     4047.18     3741.88     83.67 o 
  -1  28   4     2714.63     2761.99     71.70 o 
   0  28   4     1270.18     1312.23     50.70 o 
   1  28   4      372.00      380.69     29.61 o 
   2  28   4       74.81       57.92     27.01 o 
   3  28   4      265.50      283.18     35.21 o 
  -6  29   4       72.29       95.88     23.52 o 
  -5  29   4      288.69      268.09     32.42 o 
  -4  29   4      137.30      190.94     25.66 o 
  -3  29   4      190.99      282.22     29.08 o 
  -2  29   4      158.27      268.94     27.94 o 
  -1  29   4        0.46      122.64     22.82 o 
   0  29   4       46.81       50.29     16.00 o 
   1  29   4       33.83       34.44     15.38 o 
   2  29   4       46.55       10.57     17.89 o 
   3  29   4        0.58        8.67     19.71 o 
  -6  30   4       36.10       54.66     22.59 o 
  -5  30   4      286.58      351.81     37.98 o 
  -4  30   4      561.65      535.75     37.53 o 
  -3  30   4     1252.30     1185.25     51.08 o 
  -2  30   4     1071.16     1047.39     47.32 o 
  -1  30   4      628.37      620.62     37.07 o 
   0  30   4      280.47      298.89     27.59 o 
   1  30   4        9.81       22.55     18.75 o 
   2  30   4        0.35       42.52     32.78 o 
  -5  31   4     3468.06     3460.80    104.87 o 
  -4  31   4     2106.69     2125.32     69.91 o 
  -3  31   4      845.99      896.32     46.39 o 
  -2  31   4        9.49       72.76     19.98 o 
  -1  31   4      209.57      285.33     29.84 o 
   0  31   4     1216.79     1259.48     61.36 o 
   1  31   4     2068.52     1964.26     64.24 o 
  -4  32   4      866.28      866.64     54.95 o 
  -3  32   4     2499.43     2412.96     74.42 o 
  -2  32   4     2511.66     2458.16     74.15 o 
  -1  32   4     1879.49     1827.11     63.64 o 
   0  32   4      816.75      858.65     44.37 o 
 -13   1   5     2593.93     2480.09    105.30 o 
 -12   1   5      854.68      838.26     59.22 o 
 -11   1   5       81.09      116.78     17.07 o 
 -10   1   5       46.81       54.65     15.70 o 
  -9   1   5       63.57       92.82     15.08 o 
  -8   1   5      602.03      573.88     24.86 o 
  -7   1   5     5294.13     5499.88     67.75 o 
  -6   1   5     7680.77     7574.09     49.63 o 
  -5   1   5    13472.99    13914.26     52.02 o 
  -4   1   5    11647.11    11894.34     41.22 o 
  -3   1   5     2883.80     2834.87     14.32 o 
  -2   1   5     5199.23     5790.96     23.98 o 
  -1   1   5    21412.16    22463.08    113.82 o 
   0   1   5     7832.73     7703.36     46.18 o 
   1   1   5    10707.95    10440.30     79.87 o 
   2   1   5     8392.14     7920.53    104.15 o 
   3   1   5      953.22      921.90     22.99 o 
   4   1   5     1163.75     1130.06     56.82 o 
   5   1   5        1.47       43.24     25.07 o 
   6   1   5      520.45      550.07     49.17 o 
   7   1   5      857.33      841.92     62.93 o 
   8   1   5     1087.09     1060.22     74.68 o 
 -13   2   5       17.18      161.74     41.90 o 
 -12   2   5     1451.18     1281.03     73.70 o 
 -11   2   5     1970.15     1959.74     54.01 o 
 -10   2   5     5027.37     4751.30     78.45 o 
  -9   2   5     6970.15     6784.24     87.12 o 
  -8   2   5     6096.59     6058.73     69.26 o 
  -7   2   5     5822.87     5895.52     55.46 o 
  -6   2   5     1803.55     1842.08     30.68 o 
  -5   2   5    28421.09    28743.45    104.21 o 
  -4   2   5     3569.19     3226.62     20.20 o 
  -3   2   5    27630.84    26688.01    111.34 o 
  -2   2   5    19130.73    18345.18     61.36 o 
  -1   2   5    15968.01    16133.77     53.52 o 
   0   2   5    40731.78    42050.52    163.95 o 
   1   2   5      237.54      313.29     16.81 o 
   2   2   5     7616.82     7757.39     74.70 o 
   3   2   5     6762.11     6191.61    168.56 o 
   4   2   5     5854.47     5768.71    139.15 o 
   5   2   5     5029.26     4904.38    123.83 o 
   6   2   5     2844.56     3021.42    106.06 o 
   7   2   5      922.55      926.13     79.77 o 
   8   2   5      405.00      467.26     54.29 o 
 -13   3   5     1869.71     1912.25     93.21 o 
 -12   3   5     2022.58     1961.04     88.70 o 
 -11   3   5     1333.70     1353.65     45.73 o 
 -10   3   5      400.05      367.36     25.19 o 
  -9   3   5      220.85      266.94     21.36 o 
  -8   3   5     1395.78     1402.81     34.13 o 
  -7   3   5    10045.98     9865.25     97.17 o 
  -6   3   5     6070.60     5663.52     48.18 o 
  -5   3   5     7106.03     7026.68     45.78 o 
  -4   3   5    19858.59    20340.76     56.07 o 
  -3   3   5    10551.69    10808.08     41.84 o 
  -2   3   5      604.55      683.22     10.16 o 
  -1   3   5    39951.36    40584.07    162.80 o 
   0   3   5    15350.82    15358.59     66.22 o 
   1   3   5    23461.75    22742.97    184.66 o 
   2   3   5     7200.47     7144.96    114.39 o 
   3   3   5     1734.17     1664.65     59.72 o 
   4   3   5     2498.48     2407.57     52.53 o 
   5   3   5      204.62      193.95     36.30 o 
   6   3   5      407.68      509.88     55.96 o 
   7   3   5     1483.18     1531.32     82.57 o 
   8   3   5     1205.65     1054.03     74.20 o 
 -12   4   5       43.75       61.73     45.86 o 
 -11   4   5      283.99      287.13     24.71 o 
 -10   4   5     1279.40     1254.42     41.69 o 
  -9   4   5      418.51      435.31     21.96 o 
  -8   4   5       88.40      107.18     13.58 o 
  -7   4   5      465.87      476.19     18.02 o 
  -6   4   5     1419.80     1618.46     26.00 o 
  -5   4   5     2732.81     2746.41     26.04 o 
  -4   4   5     1771.27     1654.72     24.59 o 
  -3   4   5     1040.74     1012.62     16.34 o 
  -2   4   5     2965.68     2844.44     25.38 o 
  -1   4   5     6663.56     6934.02     38.49 o 
   0   4   5      629.44      683.83     14.82 o 
   1   4   5      867.59     1074.14     20.19 o 
   2   4   5      756.03      694.31     27.99 o 
   3   4   5     1930.54     1849.08     69.56 o 
   4   4   5     2290.47     2225.34     52.99 o 
   5   4   5     2374.41     2429.99     89.00 o 
   6   4   5      398.05      400.64     43.61 o 
   7   4   5       30.34       88.01     33.60 o 
   8   4   5        0.89       85.51     59.82 o 
 -12   5   5      190.29      182.33     33.18 o 
 -11   5   5       35.97       48.09     16.35 o 
 -10   5   5        8.06       36.02     15.06 o 
  -9   5   5       17.68       34.41     21.46 o 
  -8   5   5      190.80      170.94     16.14 o 
  -7   5   5      826.20      840.26     23.14 o 
  -6   5   5       14.91       25.80      5.64 o 
  -5   5   5     7241.58     7439.96     48.96 o 
  -4   5   5    14406.58    14933.74    103.32 o 
  -3   5   5      402.52      557.86     13.64 o 
  -2   5   5     1590.87     1665.86     16.89 o 
  -1   5   5      616.71      568.30     12.59 o 
   0   5   5      604.98      610.46     15.85 o 
   1   5   5     1181.37     1184.82     21.72 o 
   2   5   5      549.08      511.28     33.33 o 
   3   5   5      487.03      436.91     17.29 o 
   4   5   5     2090.27     1996.37     63.99 o 
   5   5   5      444.15      526.96     75.42 o 
   6   5   5      113.58      132.75     30.36 o 
   7   5   5        2.38       71.40     31.57 o 
   8   5   5      345.03      373.11     49.88 o 
 -12   6   5     1320.36     1287.84     74.32 o 
 -11   6   5     1979.27     1944.80     55.17 o 
 -10   6   5     3230.52     3068.73     65.82 o 
  -9   6   5     7210.19     7040.18     92.27 o 
  -8   6   5     3873.32     3811.92     62.48 o 
  -7   6   5     3934.25     3894.31     49.90 o 
  -6   6   5     1289.47     1445.98     24.05 o 
  -5   6   5     2790.88     2780.59     62.51 o 
  -4   6   5    14304.85    14260.01     63.29 o 
  -3   6   5    30349.79    29758.95    181.16 o 
  -2   6   5    28843.56    28391.31     94.29 o 
  -1   6   5    12262.99    11855.35     62.00 o 
   0   6   5     5818.38     5986.46     50.51 o 
   1   6   5      472.54      459.34     22.47 o 
   2   6   5     1216.45     1130.26     73.89 o 
   3   6   5     2591.27     2459.58     76.30 o 
   4   6   5     7385.48     6937.39    115.54 o 
   5   6   5     5659.25     5607.92    135.47 o 
   6   6   5      413.45      435.10     43.37 o 
   7   6   5     1441.40     1339.45     78.24 o 
   8   6   5      512.77      481.95     55.29 o 
 -12   7   5     3237.70     3077.94     87.65 o 
 -11   7   5     1551.64     1479.62     58.31 o 
 -10   7   5      160.72      196.87     20.48 o 
  -9   7   5      136.01      118.22     17.74 o 
  -8   7   5     5501.40     5252.30     87.53 o 
  -7   7   5    13604.74    13625.95     93.44 o 
  -6   7   5    19989.94    19849.04    135.81 o 
  -5   7   5    31561.07    30984.30    113.16 o 
  -4   7   5    28762.91    29310.36    131.93 o 
  -3   7   5     8726.20     8726.03     52.18 o 
  -2   7   5     5660.36     5890.12     35.10 o 
  -1   7   5    14161.40    14254.19     47.79 o 
   0   7   5    13797.81    13650.64    102.87 o 
   1   7   5    22242.42    22543.46    133.96 o 
   2   7   5     6950.06     6720.43    127.00 o 
   3   7   5     3253.94     3222.03     88.66 o 
   4   7   5      728.37      797.60     36.63 o 
   5   7   5     1097.19     1114.85     44.92 o 
   6   7   5      118.66       95.26     45.29 o 
   7   7   5     1834.94     1912.81    170.15 o 
   8   7   5      928.17      951.79     72.73 o 
 -12   8   5      253.97      321.72     36.80 o 
 -11   8   5     2543.69     2409.78     93.30 o 
 -10   8   5     1544.63     1541.04     56.75 o 
  -9   8   5     2025.42     2010.43     59.50 o 
  -8   8   5     6388.22     6051.17    124.13 o 
  -7   8   5     1281.68     1403.45     52.67 o 
  -6   8   5      434.40      486.11     15.89 o 
  -5   8   5     2307.43     2292.69     32.45 o 
  -4   8   5    14608.14    14687.93     89.75 o 
  -3   8   5     5948.37     5562.48     35.49 o 
  -2   8   5    21495.09    21610.61     77.48 o 
  -1   8   5     5981.06     5676.13     54.45 o 
   0   8   5      101.38       73.21     10.73 o 
   1   8   5       14.92       54.65     12.30 o 
   2   8   5        2.18       -1.52     13.19 o 
   3   8   5      401.55      385.68     33.43 o 
   4   8   5     2149.82     2083.45     58.21 o 
   5   8   5     3125.68     3207.83     93.24 o 
   6   8   5       10.73       12.74     20.78 o 
   7   8   5      285.03      321.22     42.76 o 
 -12   9   5      117.14      140.65     32.02 o 
 -11   9   5       38.56       95.51     25.55 o 
 -10   9   5      287.41      307.77     29.62 o 
  -9   9   5      261.79      281.34     26.30 o 
  -8   9   5      363.61      477.28     37.74 o 
  -7   9   5      390.63      410.36     20.37 o 
  -6   9   5      464.86      533.21     19.65 o 
  -5   9   5      913.36     1004.66     18.35 o 
  -4   9   5      633.93      677.78     38.64 o 
  -3   9   5     3910.13     4158.30     43.02 o 
  -2   9   5     1743.37     1958.29     28.38 o 
  -1   9   5     2278.43     2393.09     29.84 o 
   0   9   5       66.48       55.91      8.00 o 
   1   9   5     1267.62     1335.07     36.65 o 
   2   9   5      853.73      823.53     31.54 o 
   3   9   5       17.14       -8.36     15.30 o 
   4   9   5      210.53      183.65     21.77 o 
   5   9   5        0.29       20.09     17.55 o 
   6   9   5      364.48      349.17     67.46 o 
   7   9   5       45.30        6.57     59.09 o 
 -12  10   5     1391.65     1457.19     82.39 o 
 -11  10   5      799.63      892.46     60.67 o 
 -10  10   5     1701.51     1679.05     60.12 o 
  -9  10   5     2205.77     2132.31     85.94 o 
  -8  10   5    10687.98    10864.98    131.56 o 
  -7  10   5     2999.17     2969.95     41.81 o 
  -6  10   5      288.64      281.20     17.37 o 
  -5  10   5     4355.30     4482.76     43.01 o 
  -4  10   5     5337.69     5184.17     79.48 o 
  -3  10   5    13164.42    12982.51     61.62 o 
  -2  10   5     2860.41     2838.90     35.97 o 
  -1  10   5      761.51      670.06     21.85 o 
   0  10   5     2003.65     1901.02     34.69 o 
   1  10   5     2395.54     2507.92     51.39 o 
   2  10   5      947.50     1053.57     69.12 o 
   3  10   5      365.02      322.92     26.08 o 
   4  10   5     1471.93     1387.25     44.30 o 
   5  10   5      667.02      660.80     33.14 o 
   6  10   5     1248.68     1289.96     61.05 o 
   7  10   5     1216.21     1282.53     97.40 o 
 -12  11   5     2468.46     2538.15    106.05 o 
 -11  11   5      422.32      528.70     39.68 o 
 -10  11   5      128.98      153.29     26.40 o 
  -9  11   5     1299.72     1359.67     44.23 o 
  -8  11   5     7785.09     8173.37     98.53 o 
  -7  11   5     6676.22     6656.50     83.93 o 
  -6  11   5    16728.93    16364.94     90.76 o 
  -5  11   5    15915.34    15919.80    108.70 o 
  -4  11   5    31273.82    31514.90    181.67 o 
  -3  11   5      269.92      346.93     11.71 o 
  -2  11   5     3324.97     3370.90     46.53 o 
  -1  11   5     6395.32     6293.40     54.46 o 
   0  11   5    12335.91    12402.90     84.12 o 
   1  11   5     5587.86     5241.67    103.53 o 
   2  11   5     2912.69     2865.43     59.58 o 
   3  11   5     3544.27     3246.29     97.10 o 
   4  11   5     1874.94     1864.81     47.62 o 
   5  11   5       26.94       33.50     14.22 o 
   6  11   5     1278.94     1242.50     61.27 o 
   7  11   5     1179.81     1296.52     88.20 o 
 -12  12   5      823.05     1009.62     69.70 o 
 -11  12   5     2036.86     2142.16     62.59 o 
 -10  12   5     3215.32     3118.97     70.92 o 
  -9  12   5     3033.55     3161.91     70.37 o 
  -8  12   5    21522.44    21287.48    160.00 o 
  -7  12   5      320.62      373.40     32.59 o 
  -6  12   5       29.10       50.09      8.76 o 
  -5  12   5      461.77      485.18     21.10 o 
  -4  12   5     2405.12     2154.65     41.20 o 
  -3  12   5     8278.21     7510.58     41.48 o 
  -2  12   5    37218.93    38182.32    252.85 o 
  -1  12   5    14186.59    14310.39     89.86 o 
   0  12   5     6367.51     6321.08     58.36 o 
   1  12   5      536.34      551.51     21.85 o 
   2  12   5      599.38      560.51     31.29 o 
   3  12   5      918.60      938.35     38.10 o 
   4  12   5     3462.23     3346.02     64.52 o 
   5  12   5     2417.56     2412.68     60.89 o 
   6  12   5     2768.42     2865.67    109.81 o 
   7  12   5     1328.07     1458.32     70.10 o 
 -12  13   5      312.41      363.04     36.59 o 
 -11  13   5       47.90       36.11     20.85 o 
 -10  13   5       45.19       52.04     20.64 o 
  -9  13   5      203.67      210.09     19.27 o 
  -8  13   5     3589.86     3778.77     70.17 o 
  -7  13   5       56.20       74.39      9.21 o 
  -6  13   5       17.64       33.48      9.03 o 
  -5  13   5      917.52      869.55     46.25 o 
  -4  13   5     6613.64     6309.17     76.39 o 
  -3  13   5      126.35      159.47      7.41 o 
  -2  13   5        1.04       73.92     13.65 o 
  -1  13   5      501.56      434.58     17.41 o 
   0  13   5     1103.34     1080.33     22.04 o 
   1  13   5      909.42      902.60     26.07 o 
   2  13   5     1135.18     1086.38     25.98 o 
   3  13   5     1102.15     1025.04     40.06 o 
   4  13   5      187.69      207.58     19.55 o 
   5  13   5      722.00      714.63     33.20 o 
   6  13   5      165.18      199.74     28.99 o 
   7  13   5       56.41      149.82     27.56 o 
 -12  14   5        3.70       96.20     28.42 o 
 -11  14   5      146.65      101.07     19.65 o 
 -10  14   5      480.88      491.06     29.85 o 
  -9  14   5      858.53      778.27     31.96 o 
  -8  14   5       23.74       69.53     13.83 o 
  -7  14   5       76.86       81.95     13.55 o 
  -6  14   5      485.63      492.47     20.07 o 
  -5  14   5     2091.95     2066.14     61.85 o 
  -4  14   5     2595.74     2531.08     37.85 o 
  -3  14   5     4030.24     4066.16     41.77 o 
  -2  14   5     4392.26     4305.80     42.96 o 
  -1  14   5      173.14      189.92     14.73 o 
   0  14   5       30.46       33.13      6.28 o 
   1  14   5      321.63      323.85     14.65 o 
   2  14   5      315.46      327.23     17.64 o 
   3  14   5      654.59      647.65     33.64 o 
   4  14   5      312.13      319.57     23.72 o 
   5  14   5       77.52       75.91     16.23 o 
   6  14   5      377.64      415.85     33.91 o 
   7  14   5      135.41      181.02     27.09 o 
 -11  15   5      508.10      560.75     42.60 o 
 -10  15   5      169.72      214.34     40.47 o 
  -9  15   5      170.03      192.40     27.24 o 
  -8  15   5      372.67      470.25     23.18 o 
  -7  15   5     3044.55     3059.11     50.67 o 
  -6  15   5     8242.15     7971.47     96.52 o 
  -5  15   5     7903.67     8001.42    108.50 o 
  -4  15   5     3464.89     3561.04     51.80 o 
  -3  15   5      135.99      182.84      9.55 o 
  -2  15   5      994.41      966.30     23.63 o 
  -1  15   5     4766.05     4635.63     65.40 o 
   0  15   5    10941.85    10933.93    131.20 o 
   1  15   5     4165.04     4145.26     51.68 o 
   2  15   5     7050.77     6767.13    111.13 o 
   3  15   5     4995.75     5023.33     89.63 o 
   4  15   5     2099.61     2153.02     55.24 o 
   5  15   5      514.07      590.92     32.91 o 
   6  15   5      431.71      538.89     40.53 o 
   7  15   5      877.78      860.69     49.85 o 
 -11  16   5     2352.17     2440.13     81.16 o 
 -10  16   5     1991.99     2003.72     59.97 o 
  -9  16   5     3747.25     3641.78     75.69 o 
  -8  16   5     3184.56     3303.13     68.49 o 
  -7  16   5      658.93      653.24     27.75 o 
  -6  16   5       84.38       86.24     13.76 o 
  -5  16   5     2651.33     2624.23     55.82 o 
  -4  16   5     9940.58     9894.06    102.68 o 
  -3  16   5     8473.54     7892.02     58.94 o 
  -2  16   5     9491.05     9156.16    102.77 o 
  -1  16   5    10379.50    10250.34    100.16 o 
   0  16   5     4527.68     4614.88     67.54 o 
   1  16   5       57.43       74.03     11.21 o 
   2  16   5      687.51      719.45     23.24 o 
   3  16   5     1337.39     1412.53     50.24 o 
   4  16   5     5735.50     5688.65    114.30 o 
   5  16   5     4894.16     4740.40     94.89 o 
   6  16   5     3461.89     3721.44    104.48 o 
 -11  17   5      685.62      719.76     47.33 o 
 -10  17   5       23.08       11.38     15.09 o 
  -9  17   5        3.80        5.01     15.09 o 
  -8  17   5     1510.27     1488.75     47.72 o 
  -7  17   5     6308.00     6218.17    106.74 o 
  -6  17   5     1855.38     1852.96     57.90 o 
  -5  17   5     2671.57     2776.52     58.60 o 
  -4  17   5      394.80      426.53     26.10 o 
  -3  17   5      121.96      126.22      9.33 o 
  -2  17   5       88.92       97.01     12.12 o 
  -1  17   5      864.35      808.41     30.49 o 
   0  17   5     2243.91     2131.29     47.54 o 
   1  17   5     5517.98     5496.72     75.45 o 
   2  17   5     4610.19     4594.98     53.99 o 
   3  17   5     1320.85     1453.82     40.93 o 
   4  17   5     1587.11     1624.24     50.39 o 
   5  17   5       70.29      129.48     21.87 o 
   6  17   5      532.61      695.89     45.73 o 
 -11  18   5       17.65       42.94     23.64 o 
 -10  18   5      139.71      167.74     23.84 o 
  -9  18   5       62.51       55.92     17.53 o 
  -8  18   5      391.98      420.29     46.60 o 
  -7  18   5        0.06       56.99     21.56 o 
  -6  18   5       89.38       79.33     20.75 o 
  -5  18   5       11.67       33.67     14.52 o 
  -4  18   5        0.72       32.87     12.85 o 
  -3  18   5       70.54       79.19      7.55 o 
  -2  18   5        0.18        7.66      7.57 o 
  -1  18   5       23.33       48.91     10.66 o 
   0  18   5      109.22      108.24     14.48 o 
   1  18   5      100.82      109.11     14.33 o 
   2  18   5      201.55      180.40     11.90 o 
   3  18   5      186.21      185.81     17.55 o 
   4  18   5       16.90       40.99     15.15 o 
   5  18   5        4.85       22.58     16.63 o 
   6  18   5        0.05       42.77     22.61 o 
 -11  19   5      240.36      360.64     39.79 o 
 -10  19   5       12.04       63.00     21.67 o 
  -9  19   5      179.47      191.61     24.13 o 
  -8  19   5      948.76      960.46     48.21 o 
  -7  19   5     2875.93     2949.10    100.42 o 
  -6  19   5     6672.97     6532.74     97.80 o 
  -5  19   5     5366.48     5136.53     83.31 o 
  -4  19   5     3219.99     3381.87     65.78 o 
  -3  19   5      230.44      248.71     13.52 o 
  -2  19   5      109.90      130.02     14.80 o 
  -1  19   5      776.81      728.28     27.56 o 
   0  19   5     1542.96     1508.52     42.38 o 
   1  19   5     2244.93     2195.83     51.11 o 
   2  19   5     1945.18     1844.38     37.53 o 
   3  19   5     2675.66     2536.91     51.03 o 
   4  19   5      392.69      468.40     27.06 o 
   5  19   5      120.90      134.00     19.61 o 
   6  19   5      507.34      570.13     43.03 o 
 -10  20   5     3153.01     3216.53     82.52 o 
  -9  20   5     3721.55     3717.07     95.86 o 
  -8  20   5     2545.21     2652.76     78.26 o 
  -7  20   5     1258.49     1225.12     54.45 o 
  -6  20   5      130.79      200.68     24.08 o 
  -5  20   5     1050.80     1094.69     41.41 o 
  -4  20   5     5050.32     4989.80     81.78 o 
  -3  20   5     8597.83     8030.30    156.36 o 
  -2  20   5     6489.65     6384.73     78.24 o 
  -1  20   5     5881.36     5871.03     76.14 o 
   0  20   5      848.95      831.34     33.41 o 
   1  20   5      204.78      221.38     20.80 o 
   2  20   5        3.06       16.47     11.71 o 
   3  20   5     1783.31     1830.93     47.71 o 
   4  20   5     2864.54     2846.46     57.51 o 
   5  20   5     3168.40     3010.59     66.16 o 
 -10  21   5      184.72      232.86     32.07 o 
  -9  21   5       25.18       66.99     21.31 o 
  -8  21   5     1680.14     1718.12     83.48 o 
  -7  21   5     4449.47     4620.69    102.63 o 
  -6  21   5     5412.52     5179.38     91.49 o 
  -5  21   5     4270.79     4123.81     78.83 o 
  -4  21   5     2900.84     2817.29     63.56 o 
  -3  21   5     1451.60     1508.96     43.33 o 
  -2  21   5      783.56      781.87     39.93 o 
  -1  21   5     1158.08     1180.41     36.45 o 
   0  21   5     1846.08     1699.24     47.81 o 
   1  21   5     5004.25     4832.79    102.90 o 
   2  21   5     4505.35     4375.15     79.79 o 
   3  21   5     2413.98     2422.78     66.75 o 
   4  21   5     1074.37     1091.57     37.23 o 
   5  21   5        0.24       51.27     15.96 o 
 -10  22   5      413.75      524.68     41.27 o 
  -9  22   5      130.69      150.45     27.75 o 
  -8  22   5      369.93      404.40     37.76 o 
  -7  22   5       57.00      185.84     30.08 o 
  -6  22   5       60.80      136.28     44.08 o 
  -5  22   5     1498.68     1455.65     49.49 o 
  -4  22   5      369.32      383.45     26.88 o 
  -3  22   5      897.03      858.53     31.42 o 
  -2  22   5     2781.78     2678.67     53.68 o 
  -1  22   5      110.86      118.02     15.60 o 
   0  22   5      287.50      248.09     27.11 o 
   1  22   5       20.23       46.28     15.34 o 
   2  22   5      171.22      182.92     27.28 o 
   3  22   5      368.95      405.77     31.93 o 
   4  22   5      361.36      366.31     24.96 o 
   5  22   5      481.22      441.24     25.61 o 
  -9  23   5       34.69      111.61     30.06 o 
  -8  23   5      308.48      357.51     56.15 o 
  -7  23   5      488.62      495.42     38.77 o 
  -6  23   5       14.98       14.94     14.76 o 
  -5  23   5     1484.42     1406.08     49.52 o 
  -4  23   5     2155.68     2062.45     58.42 o 
  -3  23   5     1872.10     1952.42     57.38 o 
  -2  23   5      685.46      649.82     29.18 o 
  -1  23   5      348.69      430.82     25.60 o 
   0  23   5      320.33      296.06     23.69 o 
   1  23   5      361.97      341.83     23.80 o 
   2  23   5      391.83      369.81     32.17 o 
   3  23   5     1099.96     1112.72     55.02 o 
   4  23   5        8.70       18.34     15.81 o 
   5  23   5       30.59       17.59     18.18 o 
  -9  24   5     3303.65     3287.74    101.93 o 
  -8  24   5     2332.25     2431.79     82.27 o 
  -7  24   5     1133.01     1175.10     59.04 o 
  -6  24   5       22.74      113.07     22.53 o 
  -5  24   5      207.12      327.91     29.09 o 
  -4  24   5     5449.53     5217.80     92.64 o 
  -3  24   5    11772.76    11339.58    113.61 o 
  -2  24   5     4010.18     3925.27     67.43 o 
  -1  24   5     5596.23     5746.44     82.23 o 
   0  24   5     1440.19     1465.09     43.03 o 
   1  24   5      450.16      395.37     26.97 o 
   2  24   5      103.04      101.32     22.52 o 
   3  24   5      655.83      722.05     46.00 o 
   4  24   5     1235.10     1187.34     46.71 o 
  -9  25   5      129.09      178.44     33.69 o 
  -8  25   5     1569.57     1570.66     68.49 o 
  -7  25   5     5609.10     5771.61    158.61 o 
  -6  25   5     5591.02     5681.69    120.24 o 
  -5  25   5     4813.95     4784.63     92.47 o 
  -4  25   5     1259.12     1442.26     51.55 o 
  -3  25   5       30.45      214.43     23.14 o 
  -2  25   5     1315.16     1293.86     41.12 o 
  -1  25   5     1508.06     1595.12     45.44 o 
   0  25   5     2671.03     2690.57     58.34 o 
   1  25   5     3221.15     3094.75     70.53 o 
   2  25   5     4445.68     4365.04    105.78 o 
   3  25   5     1916.72     1869.12     72.68 o 
   4  25   5      431.08      492.89     39.53 o 
  -8  26   5      998.70     1007.82     57.03 o 
  -7  26   5      601.68      600.62     45.05 o 
  -6  26   5        0.34       73.20     31.80 o 
  -5  26   5     1159.01     1190.49     49.92 o 
  -4  26   5      665.88      686.27     36.84 o 
  -3  26   5      523.46      577.77     33.57 o 
  -2  26   5     2819.39     2731.58     68.42 o 
  -1  26   5     1178.46     1154.86     51.03 o 
   0  26   5      655.18      643.80     30.59 o 
   1  26   5      372.42      365.86     30.05 o 
   2  26   5      126.96      203.38     29.88 o 
   3  26   5       89.67      121.91     25.83 o 
  -8  27   5       47.65       68.85     22.26 o 
  -7  27   5        0.56        1.63     22.66 o 
  -6  27   5       50.13      126.53     25.22 o 
  -5  27   5        9.49       51.10     18.78 o 
  -4  27   5        8.19       28.63     15.75 o 
  -3  27   5      310.77      301.19     27.12 o 
  -2  27   5       11.70       65.54     18.47 o 
  -1  27   5      156.25      156.50     20.91 o 
   0  27   5       46.48       73.68     15.56 o 
   1  27   5        0.43       15.14     20.64 o 
   2  27   5      193.16      170.26     25.51 o 
   3  27   5        2.05        3.35     16.18 o 
  -7  28   5       87.16      129.19     32.42 o 
  -6  28   5        0.52       60.55     25.36 o 
  -5  28   5      375.61      423.22     32.58 o 
  -4  28   5     1459.51     1396.52     53.86 o 
  -3  28   5     1910.22     1811.91     59.52 o 
  -2  28   5      676.42      692.25     37.59 o 
  -1  28   5     1064.45     1060.05     45.35 o 
   0  28   5      627.20      694.24     37.53 o 
   1  28   5       10.18       46.70     20.70 o 
   2  28   5      193.39      208.47     30.18 o 
  -7  29   5     2529.95     2614.71     90.81 o 
  -6  29   5     3947.05     3802.42    113.08 o 
  -5  29   5     3469.81     3338.73     84.70 o 
  -4  29   5     2666.56     2549.99     72.91 o 
  -3  29   5      224.21      325.84     29.38 o 
  -2  29   5       66.02       87.07     21.18 o 
  -1  29   5      879.45      868.41     42.46 o 
   0  29   5     2184.22     2164.34     64.93 o 
   1  29   5     3155.40     3170.82     94.74 o 
   2  29   5     2772.55     2724.81     89.42 o 
  -6  30   5       54.13      139.61     29.10 o 
  -5  30   5      194.43      269.90     30.40 o 
  -4  30   5     1373.93     1408.25     56.23 o 
  -3  30   5     3135.51     3043.05     79.99 o 
  -2  30   5     2755.09     2554.93     72.70 o 
  -1  30   5     1456.06     1333.81     52.85 o 
   0  30   5      825.13      802.34     42.66 o 
   1  30   5       31.93      111.52     25.62 o 
  -5  31   5      183.18      234.44     27.16 o 
  -4  31   5      228.26      266.41     28.62 o 
  -3  31   5       95.41      197.67     27.87 o 
  -2  31   5        2.98       49.94     20.82 o 
  -1  31   5       33.10       52.42     18.78 o 
   0  31   5        2.21       -0.32     16.12 o 
  -3  32   5      318.72      361.48     32.34 o 
  -2  32   5      417.50      390.05     32.21 o 
 -13   0   6      226.24      226.88     54.19 o 
 -12   0   6     1386.43     1291.13     66.59 o 
 -11   0   6      785.52      883.23     52.44 o 
 -10   0   6     7848.74     7420.85    136.38 o 
  -9   0   6     5815.61     5599.16    111.19 o 
  -8   0   6     4923.04     4931.77     80.57 o 
  -7   0   6     7352.27     7104.91     88.46 o 
  -6   0   6      634.63      703.37     22.33 o 
  -5   0   6      576.75      504.09     14.46 o 
  -4   0   6     7495.65     7114.96     48.22 o 
  -3   0   6    42751.50    41510.29    111.08 o 
  -2   0   6    81935.52    80226.26    143.34 o 
  -1   0   6    43659.70    44734.77    195.82 o 
   0   0   6     4070.40     4130.27     51.98 o 
   1   0   6      130.82      115.63     26.42 o 
   2   0   6     4273.45     4017.70    128.60 o 
   3   0   6     3970.02     3894.00    138.30 o 
   4   0   6     6426.38     6184.75    190.35 o 
   5   0   6     4293.68     4504.72    175.96 o 
   6   0   6     2676.84     2742.07    149.66 o 
   7   0   6     1627.19     1515.22    121.66 o 
 -13   1   6      525.59      585.14     52.85 o 
 -12   1   6      624.36      572.14     32.25 o 
 -11   1   6      968.26      840.35     47.36 o 
 -10   1   6      920.20      800.79     33.81 o 
  -9   1   6      936.15      912.12     32.68 o 
  -8   1   6     3061.49     2925.23     47.82 o 
  -7   1   6     5822.38     5640.55     50.25 o 
  -6   1   6    16955.47    16458.65     64.38 o 
  -5   1   6     6702.81     6548.59     35.69 o 
  -4   1   6     7416.28     7403.97     31.25 o 
  -3   1   6     2595.89     2906.50     20.27 o 
  -2   1   6    37995.57    39143.79    149.30 o 
  -1   1   6    27289.41    27745.56     89.76 o 
   0   1   6     7127.04     6774.73     54.30 o 
   1   1   6     9423.73     9072.33     90.44 o 
   2   1   6     7268.20     6977.58    137.23 o 
   3   1   6     2951.38     2859.55     69.55 o 
   4   1   6      110.28       92.63     32.53 o 
   5   1   6      100.23      142.97     31.42 o 
   6   1   6      682.89      751.45     58.73 o 
   7   1   6     1765.69     1887.57     97.03 o 
 -13   2   6       13.35       28.52     37.95 o 
 -12   2   6       58.54       46.69     15.40 o 
 -11   2   6       19.50       26.15     14.52 o 
 -10   2   6       55.77       71.68     14.19 o 
  -9   2   6      388.46      370.76     20.03 o 
  -8   2   6      345.84      355.15     17.95 o 
  -7   2   6        0.71       33.85      8.74 o 
  -6   2   6     3549.71     3585.66     31.88 o 
  -5   2   6     7170.05     7553.09     44.41 o 
  -4   2   6      987.52     1025.37     11.42 o 
  -3   2   6     4471.01     4559.97     28.36 o 
  -2   2   6     1074.24      961.47     14.28 o 
  -1   2   6      519.38      605.46     11.31 o 
   0   2   6       25.91       75.19      9.42 o 
   1   2   6      464.00      523.99     25.00 o 
   2   2   6      162.01      164.70     10.48 o 
   3   2   6       35.37       38.37      9.63 o 
   4   2   6       52.91       58.75     38.44 o 
   5   2   6       25.29       -4.16     36.60 o 
   6   2   6      226.99      185.55     40.07 o 
   7   2   6      268.00      313.36     47.49 o 
 -13   3   6      133.60       84.49     23.23 o 
 -12   3   6      464.39      543.32     32.27 o 
 -11   3   6       40.22       60.12     15.77 o 
 -10   3   6        4.04       27.16     19.72 o 
  -9   3   6      206.10      208.77     16.60 o 
  -8   3   6      345.74      400.20     19.06 o 
  -7   3   6     3582.87     3528.68     45.50 o 
  -6   3   6    23126.93    23783.30    161.59 o 
  -5   3   6    15106.79    15602.81     70.90 o 
  -4   3   6     8106.52     8241.42     34.99 o 
  -3   3   6    10680.12    11530.44     45.13 o 
  -2   3   6       50.43       38.43      6.17 o 
  -1   3   6      424.11      422.61      8.59 o 
   0   3   6     3754.37     3643.47     46.04 o 
   1   3   6     3110.78     3024.64     72.51 o 
   2   3   6      131.43      117.11     12.60 o 
   3   3   6      458.73      465.27     26.47 o 
   4   3   6        8.93       66.24     26.02 o 
   5   3   6       93.16      159.70     34.73 o 
   6   3   6      162.42      191.80     38.56 o 
   7   3   6      736.90      685.74     60.12 o 
 -13   4   6      512.43      408.60     43.90 o 
 -12   4   6     1243.38     1233.02     46.20 o 
 -11   4   6     3682.55     3532.20     71.85 o 
 -10   4   6     8541.79     8076.21     92.41 o 
  -9   4   6     5372.94     5203.49     69.09 o 
  -8   4   6     4309.64     4179.52     69.50 o 
  -7   4   6     1469.77     1436.13     29.01 o 
  -6   4   6     2499.96     2680.44     32.67 o 
  -5   4   6     5698.12     5362.32     38.60 o 
  -4   4   6    10602.98    10423.20     43.96 o 
  -3   4   6    48854.38    47531.87    144.97 o 
  -2   4   6    29793.67    29469.01     84.30 o 
  -1   4   6     2610.62     2421.71     38.75 o 
   0   4   6       58.09      139.56      7.77 o 
   1   4   6      168.23      159.86     14.98 o 
   2   4   6     3537.12     3362.33    128.86 o 
   3   4   6     3436.10     3342.83     72.64 o 
   4   4   6     3725.43     3625.64    104.37 o 
   5   4   6     3898.07     3974.27    185.58 o 
   6   4   6     2378.79     2333.17    117.66 o 
   7   4   6      546.63      605.76     59.90 o 
 -13   5   6     1284.53     1238.25     73.58 o 
 -12   5   6     1193.73     1215.16     54.38 o 
 -11   5   6      551.93      592.21     32.44 o 
 -10   5   6       79.48      150.55     16.89 o 
  -9   5   6     1492.06     1495.28     43.00 o 
  -8   5   6     5207.87     5019.47     91.35 o 
  -7   5   6     5711.78     5371.24     54.92 o 
  -6   5   6     7833.22     7691.63     54.51 o 
  -5   5   6    20840.97    20720.48    181.78 o 
  -4   5   6     8247.88     8447.63     50.07 o 
  -3   5   6      653.69      747.31     18.59 o 
  -2   5   6     7000.31     6964.63     38.80 o 
  -1   5   6    13040.78    13262.73     66.45 o 
   0   5   6    11151.18    10919.38    138.38 o 
   1   5   6    13887.51    13372.43    197.96 o 
   2   5   6     6503.13     6665.12    119.04 o 
   3   5   6     4052.68     4041.83     73.20 o 
   4   5   6     1792.16     1710.84     74.48 o 
   5   5   6        1.92       24.39     28.10 o 
   6   5   6       72.40       93.69     30.01 o 
   7   5   6     1974.74     2011.41     98.64 o 
 -13   6   6      134.24       82.03     37.97 o 
 -12   6   6      583.92      613.57     40.34 o 
 -11   6   6     1218.42     1179.79     43.83 o 
 -10   6   6      394.61      388.06     24.85 o 
  -9   6   6     1410.03     1386.39     41.45 o 
  -8   6   6      918.45      877.53     40.22 o 
  -7   6   6     1684.07     1643.83     30.43 o 
  -6   6   6      357.15      401.57     15.79 o 
  -5   6   6     3910.67     3863.14     54.06 o 
  -4   6   6     2893.01     2790.83     33.93 o 
  -3   6   6     7982.48     7754.29     42.44 o 
  -2   6   6     8346.41     8210.05     45.31 o 
  -1   6   6     2114.41     2020.09     27.57 o 
   0   6   6      423.39      510.71     15.51 o 
   1   6   6        0.40       38.46     10.78 o 
   2   6   6      192.03      186.89     26.01 o 
   3   6   6     3253.57     3180.09     91.87 o 
   4   6   6     2529.55     2492.70     75.17 o 
   5   6   6      240.15      252.39     34.01 o 
   6   6   6     1031.04      995.09     76.79 o 
   7   6   6      204.55      239.55     79.03 o 
 -13   7   6      168.19      195.74     34.44 o 
 -12   7   6        8.00       27.38     17.97 o 
 -11   7   6        8.74       36.21     15.57 o 
 -10   7   6       27.21       26.07     19.43 o 
  -9   7   6      156.45      148.30     22.58 o 
  -8   7   6      128.47      118.21     12.46 o 
  -7   7   6        2.90       37.05      9.44 o 
  -6   7   6      264.76      269.10     10.70 o 
  -5   7   6       50.93       79.58      7.88 o 
  -4   7   6      711.13      859.15     15.97 o 
  -3   7   6      323.50      326.81     14.52 o 
  -2   7   6      605.33      565.84     10.01 o 
  -1   7   6      412.61      453.79     14.51 o 
   0   7   6      728.12      792.67     20.33 o 
   1   7   6      741.28      753.71     19.81 o 
   2   7   6       63.68       34.96     14.77 o 
   3   7   6     1372.99     1426.30     64.10 o 
   4   7   6      652.57      603.80     33.97 o 
   5   7   6      234.96      203.05     49.00 o 
   6   7   6       12.83       42.39     29.73 o 
   7   7   6      144.98       95.86     29.90 o 
 -13   8   6      227.58      244.73     41.84 o 
 -12   8   6      844.15      907.51     49.42 o 
 -11   8   6     1015.63     1153.88     52.28 o 
 -10   8   6     3471.97     3508.11     81.68 o 
  -9   8   6     4901.94     4841.63     77.46 o 
  -8   8   6     3145.05     3214.82     59.86 o 
  -7   8   6      770.18      793.71     28.62 o 
  -6   8   6       85.84      103.52      8.80 o 
  -5   8   6     7829.33     7770.38     68.25 o 
  -4   8   6     9503.70     9188.28     73.12 o 
  -3   8   6    11000.67    10313.19     60.04 o 
  -2   8   6    13018.97    12836.46     72.19 o 
  -1   8   6    11407.20    11656.44     74.84 o 
   0   8   6     1646.06     1684.16     33.33 o 
   1   8   6      388.70      427.74     30.98 o 
   2   8   6     1968.90     1851.57     48.24 o 
   3   8   6     4100.16     4015.21     86.91 o 
   4   8   6     2394.01     2266.93     62.43 o 
   5   8   6     1089.21     1051.58     63.23 o 
   6   8   6      583.10      651.14     56.38 o 
   7   8   6      556.48      537.92     56.19 o 
 -12   9   6     2425.96     2427.49     79.49 o 
 -11   9   6     1105.56     1120.47     52.85 o 
 -10   9   6       29.40      103.72     21.67 o 
  -9   9   6     1517.64     1598.51     53.31 o 
  -8   9   6     8797.87     8851.30    114.15 o 
  -7   9   6     5286.49     5206.56     60.26 o 
  -6   9   6    18832.60    18563.57    139.98 o 
  -5   9   6    29872.27    30463.54    178.06 o 
  -4   9   6    10500.81    10582.42     64.09 o 
  -3   9   6        7.31       31.46      6.15 o 
  -2   9   6      519.66      591.05     12.66 o 
  -1   9   6     7116.06     6932.11     38.75 o 
   0   9   6    15931.76    15558.43    141.41 o 
   1   9   6    16700.41    16316.85    216.17 o 
   2   9   6     2200.34     2051.52     51.34 o 
   3   9   6     1122.45     1179.22     48.81 o 
   4   9   6      491.99      501.44     29.43 o 
   5   9   6       75.98       74.04     22.62 o 
   6   9   6      273.55      278.53     39.77 o 
   7   9   6     1435.40     1375.58     83.35 o 
 -12  10   6     2409.82     2472.41     99.62 o 
 -11  10   6     3218.21     3164.65     85.01 o 
 -10  10   6     3907.53     3838.99     94.54 o 
  -9  10   6     2855.80     2913.45     63.63 o 
  -8  10   6     1105.32     1229.51     38.51 o 
  -7  10   6     1733.86     1752.49     36.83 o 
  -6  10   6      398.87      432.94     12.99 o 
  -5  10   6      384.25      345.46     28.44 o 
  -4  10   6    17213.38    17014.42    126.39 o 
  -3  10   6     6576.21     6499.59     58.42 o 
  -2  10   6     5739.04     5349.62     47.05 o 
  -1  10   6     5315.44     4916.06     37.03 o 
   0  10   6     1213.77     1231.86     28.22 o 
   1  10   6      678.18      735.58     31.56 o 
   2  10   6        6.33       22.59     14.70 o 
   3  10   6     1367.08     1358.67     45.58 o 
   4  10   6     3304.81     3317.95     70.76 o 
   5  10   6     1308.66     1401.23     61.31 o 
   6  10   6      764.25      883.82     58.09 o 
   7  10   6      247.95      339.83     38.88 o 
 -12  11   6       29.55      230.89     34.39 o 
 -11  11   6       78.27      122.66     25.15 o 
 -10  11   6        4.35       19.90     16.19 o 
  -9  11   6      627.60      643.74     28.77 o 
  -8  11   6     2566.39     2746.69     55.89 o 
  -7  11   6      743.21      749.92     24.79 o 
  -6  11   6      263.57      278.89     11.33 o 
  -5  11   6     1499.44     1500.84     47.76 o 
  -4  11   6       71.79       93.85      9.30 o 
  -3  11   6     2130.81     2331.30     31.91 o 
  -2  11   6      982.76     1032.05     25.87 o 
  -1  11   6        1.03       17.68      7.73 o 
   0  11   6        3.21        4.59      6.92 o 
   1  11   6      859.05      829.02     32.19 o 
   2  11   6      580.34      537.77     27.65 o 
   3  11   6       56.62       14.10     16.08 o 
   4  11   6       27.85       55.71     15.98 o 
   5  11   6       41.76       43.73     16.08 o 
   6  11   6       54.45       94.72     28.57 o 
 -12  12   6      332.17      460.52     58.55 o 
 -11  12   6      820.83      783.75     38.01 o 
 -10  12   6     1263.02     1226.40     43.92 o 
  -9  12   6     2275.62     2336.38     71.54 o 
  -8  12   6     3846.94     3994.45     68.41 o 
  -7  12   6      312.96      326.70     15.00 o 
  -6  12   6      698.08      755.37     28.59 o 
  -5  12   6     4842.92     4986.90     82.66 o 
  -4  12   6       41.26       45.74      6.78 o 
  -3  12   6     2510.56     2328.06     28.14 o 
  -2  12   6     1106.29     1065.60     25.64 o 
  -1  12   6      904.70      879.54     21.67 o 
   0  12   6      691.23      708.46     21.29 o 
   1  12   6      828.94      778.78     34.94 o 
   2  12   6      391.73      356.56     23.69 o 
   3  12   6      303.71      233.66     28.44 o 
   4  12   6     1599.18     1561.87     46.48 o 
   5  12   6      452.44      423.75     31.96 o 
   6  12   6      616.46      650.50     41.55 o 
 -12  13   6     1656.70     1734.43     70.49 o 
 -11  13   6      199.69      260.71     29.74 o 
 -10  13   6        8.18       52.75     16.95 o 
  -9  13   6     5023.36     4847.91    117.96 o 
  -8  13   6     6108.92     6305.96     72.48 o 
  -7  13   6     6576.78     6525.96     61.53 o 
  -6  13   6    12761.69    12484.78    125.09 o 
  -5  13   6    16597.26    16477.77    116.63 o 
  -4  13   6     2218.72     2183.19     39.42 o 
  -3  13   6      156.67      236.78     11.61 o 
  -2  13   6     1624.65     1498.78     31.86 o 
  -1  13   6     6467.36     6317.48     61.59 o 
   0  13   6     9515.32     9524.39     84.99 o 
   1  13   6     1456.09     1423.51     39.27 o 
   2  13   6     4477.42     4407.33     80.22 o 
   3  13   6     2609.60     2695.74     67.23 o 
   4  13   6      999.89     1078.07     40.69 o 
   5  13   6      117.11       71.78     18.40 o 
   6  13   6      855.14      911.93     48.30 o 
 -12  14   6     1834.04     1959.57     74.45 o 
 -11  14   6     2360.34     2377.80     76.16 o 
 -10  14   6     4199.51     4208.50     74.71 o 
  -9  14   6     3782.58     3915.60     74.42 o 
  -8  14   6     3461.09     3636.02     67.06 o 
  -7  14   6       42.14       55.16     11.29 o 
  -6  14   6       20.03       85.05     21.42 o 
  -5  14   6     4002.92     3963.93     85.55 o 
  -4  14   6    14557.47    14091.20    161.63 o 
  -3  14   6    20360.17    19726.05    132.41 o 
  -2  14   6    14274.57    14049.93     93.21 o 
  -1  14   6     7298.54     7206.98     97.66 o 
   0  14   6      468.70      517.34     19.65 o 
   1  14   6      220.80      182.32     21.75 o 
   2  14   6     1090.68     1053.85     41.55 o 
   3  14   6     4427.00     4493.70     87.41 o 
   4  14   6     5989.79     6130.53    103.12 o 
   5  14   6      598.52      649.08     39.46 o 
   6  14   6     1755.71     1817.06     80.19 o 
 -12  15   6      520.11      594.75     45.13 o 
 -11  15   6       72.96      130.18     25.13 o 
 -10  15   6       83.80      127.39     21.46 o 
  -9  15   6       75.55       55.15     17.18 o 
  -8  15   6     2381.72     2410.52     60.29 o 
  -7  15   6      182.68      164.65     21.35 o 
  -6  15   6      401.46      330.60     32.11 o 
  -5  15   6     3364.60     3310.44     68.99 o 
  -4  15   6      264.01      287.58     15.23 o 
  -3  15   6      716.07      714.37     21.08 o 
  -2  15   6       39.58       60.52      9.21 o 
  -1  15   6     1739.32     1725.82     50.10 o 
   0  15   6     7649.74     7492.14     73.46 o 
   1  15   6     8115.47     7897.41     85.37 o 
   2  15   6     3560.90     3480.80     74.13 o 
   3  15   6      108.20      124.98     22.41 o 
   4  15   6       84.35      149.16     22.40 o 
   5  15   6      709.83      663.72     44.40 o 
   6  15   6       18.46       69.46     22.92 o 
 -11  16   6       40.54       34.20     19.66 o 
 -10  16   6      221.25      197.28     22.36 o 
  -9  16   6      604.82      557.62     30.33 o 
  -8  16   6      163.32      218.82     24.89 o 
  -7  16   6      220.64      130.95     19.80 o 
  -6  16   6      431.41      438.16     29.44 o 
  -5  16   6      528.82      568.52     31.56 o 
  -4  16   6      625.64      646.08     15.41 o 
  -3  16   6      288.28      323.39     15.63 o 
  -2  16   6      769.00      781.77     30.25 o 
  -1  16   6      187.07      212.01     22.54 o 
   0  16   6      207.00      244.38     20.53 o 
   1  16   6      184.67      223.30     21.64 o 
   2  16   6       34.50       94.01     20.78 o 
   3  16   6        0.75       52.90     17.61 o 
   4  16   6      263.76      271.70     24.78 o 
   5  16   6      370.80      357.36     31.93 o 
   6  16   6        0.72       59.54     22.74 o 
 -11  17   6      178.63      238.21     30.55 o 
 -10  17   6       22.75       44.69     19.25 o 
  -9  17   6      251.70      281.17     24.90 o 
  -8  17   6      905.30      985.41     45.28 o 
  -7  17   6     3231.31     3157.18     94.14 o 
  -6  17   6     5533.05     5527.19     97.56 o 
  -5  17   6     3839.21     3683.97     76.81 o 
  -4  17   6     2797.30     2779.03     52.20 o 
  -3  17   6       95.80      126.72     15.27 o 
  -2  17   6      574.39      611.07     24.87 o 
  -1  17   6     7023.97     6942.37     86.04 o 
   0  17   6     4689.14     4583.46     87.99 o 
   1  17   6     7031.79     6606.39    140.97 o 
   2  17   6     6402.16     6249.61     75.62 o 
   3  17   6     1961.69     1979.59     55.11 o 
   4  17   6      107.50      167.46     21.44 o 
   5  17   6        2.71       -5.88     16.52 o 
 -11  18   6     2932.44     3056.16     90.94 o 
 -10  18   6     3271.52     3503.99     93.08 o 
  -9  18   6     2528.95     2596.32     77.18 o 
  -8  18   6     2182.53     2245.45     68.60 o 
  -7  18   6      953.51      984.98     40.18 o 
  -6  18   6      751.22      889.59     42.59 o 
  -5  18   6     4694.49     4799.81     90.14 o 
  -4  18   6     7077.84     6701.45     68.96 o 
  -3  18   6    12299.60    11833.50    111.28 o 
  -2  18   6    10089.17     9909.96     94.84 o 
  -1  18   6     3430.49     3457.40     63.10 o 
   0  18   6     2951.57     2841.83     57.13 o 
   1  18   6      324.09      301.39     28.52 o 
   2  18   6      894.14      857.13     30.03 o 
   3  18   6     8518.03     8127.78    106.52 o 
   4  18   6     3489.98     3576.45     82.09 o 
   5  18   6     1211.10     1321.21     49.18 o 
 -11  19   6      641.15      604.97     45.83 o 
 -10  19   6        0.66       31.24     22.37 o 
  -9  19   6     1369.18     1276.30     56.25 o 
  -8  19   6     6500.24     6256.26    115.33 o 
  -7  19   6     4253.13     4272.15     81.89 o 
  -6  19   6     5380.91     5148.19    131.54 o 
  -5  19   6     2743.24     2758.00     82.31 o 
  -4  19   6      762.03      796.65     29.78 o 
  -3  19   6       40.71       75.41     10.25 o 
  -2  19   6       29.20       52.12     13.04 o 
  -1  19   6     4173.08     4100.67     63.66 o 
   0  19   6     2318.42     2407.93     54.10 o 
   1  19   6     2898.13     2914.58     76.79 o 
   2  19   6     2346.09     2429.66     66.33 o 
   3  19   6      720.87      908.85     37.44 o 
   4  19   6      182.33      195.45     19.85 o 
   5  19   6      194.59      189.29     23.12 o 
 -10  20   6       78.05       90.36     24.23 o 
  -9  20   6      232.52      284.14     30.79 o 
  -8  20   6       32.94      126.95     27.90 o 
  -7  20   6      215.98      262.65     25.67 o 
  -6  20   6      562.87      623.75     38.67 o 
  -5  20   6      110.50      155.43     23.00 o 
  -4  20   6      201.15      179.29     15.68 o 
  -3  20   6      297.83      239.55     17.14 o 
  -2  20   6      888.20      876.47     30.61 o 
  -1  20   6     2022.84     1808.71     44.29 o 
   0  20   6        0.39        9.95     16.46 o 
   1  20   6        0.03       -4.56     19.39 o 
   2  20   6       65.02       57.23     16.06 o 
   3  20   6      261.01      279.36     22.87 o 
   4  20   6      315.91      277.86     20.92 o 
   5  20   6        8.05       11.43     22.34 o 
 -10  21   6       50.79       91.33     32.18 o 
  -9  21   6       81.96      120.60     24.68 o 
  -8  21   6      644.58      673.52     50.04 o 
  -7  21   6     2191.09     2153.08     61.88 o 
  -6  21   6      454.38      540.31     35.96 o 
  -5  21   6     3434.38     3452.74     71.46 o 
  -4  21   6      184.14      239.62     18.91 o 
  -3  21   6        2.95       25.37     14.17 o 
  -2  21   6     1045.66     1020.79     33.63 o 
  -1  21   6     2725.96     2748.09     55.25 o 
   0  21   6      458.80      462.88     26.55 o 
   1  21   6      826.04      785.50     33.02 o 
   2  21   6      929.78      924.17     40.89 o 
   3  21   6      554.84      544.20     36.00 o 
   4  21   6       37.90       21.25     17.83 o 
 -10  22   6     2978.63     3179.05    120.61 o 
  -9  22   6     2402.26     2454.07     81.84 o 
  -8  22   6     1995.56     2148.48     74.44 o 
  -7  22   6     2856.21     2693.68     70.39 o 
  -6  22   6        3.04       -9.60     18.70 o 
  -5  22   6     3748.96     3570.10     74.86 o 
  -4  22   6     4339.07     4069.84     81.20 o 
  -3  22   6     3872.19     3849.24     65.13 o 
  -2  22   6     1660.04     1700.66     43.65 o 
  -1  22   6     8773.67     8763.79    161.77 o 
   0  22   6     1875.40     1790.09     50.74 o 
   1  22   6      215.33      220.38     20.39 o 
   2  22   6      546.83      612.10     35.55 o 
   3  22   6     2040.65     2081.62     76.52 o 
   4  22   6     1377.75     1350.47     46.10 o 
 -10  23   6       37.56      146.90     38.79 o 
  -9  23   6     1036.30     1073.40     57.78 o 
  -8  23   6     2847.96     2839.77     86.69 o 
  -7  23   6     4014.04     3877.34     97.87 o 
  -6  23   6     3279.89     3379.99     87.81 o 
  -5  23   6     2436.75     2592.31     65.96 o 
  -4  23   6     1851.39     1853.25     54.84 o 
  -3  23   6     2355.53     2278.94     52.07 o 
  -2  23   6     1280.16     1257.64     39.14 o 
  -1  23   6     3435.25     3502.79     64.91 o 
   0  23   6     2446.07     2409.75     59.79 o 
   1  23   6     4063.25     3899.23    119.32 o 
   2  23   6     3164.00     3126.76     89.05 o 
   3  23   6     1249.35     1302.43     52.88 o 
   4  23   6       40.04       49.39     18.39 o 
  -9  24   6      955.77      989.86     56.92 o 
  -8  24   6      702.34      653.55     45.07 o 
  -7  24   6      104.64      166.17     35.90 o 
  -6  24   6      572.56      593.15     40.50 o 
  -5  24   6      755.86      820.56     39.36 o 
  -4  24   6      867.33      892.13     40.14 o 
  -3  24   6      694.09      743.28     31.43 o 
  -2  24   6     1932.27     1775.22     47.05 o 
  -1  24   6     1109.95     1229.20     40.22 o 
   0  24   6      392.04      386.67     27.39 o 
   1  24   6       90.11       80.85     20.74 o 
   2  24   6      242.27      286.68     40.85 o 
   3  24   6      135.06      179.30     24.09 o 
  -9  25   6       17.31       27.37     23.40 o 
  -8  25   6        2.57       53.68     31.33 o 
  -7  25   6      265.38      264.67     30.58 o 
  -6  25   6      143.16      149.42     29.00 o 
  -5  25   6      681.43      600.99     35.16 o 
  -4  25   6      881.75     1017.33     44.17 o 
  -3  25   6      985.84      881.30     34.44 o 
  -2  25   6      997.26      923.12     35.50 o 
  -1  25   6      416.11      450.04     26.63 o 
   0  25   6      368.36      378.01     24.27 o 
   1  25   6       41.26       34.87     16.55 o 
   2  25   6        0.96       14.85     18.40 o 
   3  25   6       20.41       39.86     18.40 o 
  -8  26   6      698.10      752.82     50.21 o 
  -7  26   6      207.95      252.90     47.14 o 
  -6  26   6        8.11       65.64     22.35 o 
  -5  26   6     1248.29     1179.35     48.02 o 
  -4  26   6     4281.02     4150.86     86.09 o 
  -3  26   6     2862.78     2881.79     61.22 o 
  -2  26   6     1087.66     1155.87     39.44 o 
  -1  26   6     2280.56     2145.74     53.96 o 
   0  26   6      293.91      343.18     24.25 o 
   1  26   6       72.08       75.05     22.82 o 
   2  26   6      821.04      822.61     50.54 o 
   3  26   6     1247.47     1213.19     63.07 o 
  -8  27   6     2259.11     2174.51     82.03 o 
  -7  27   6     2712.37     2564.47    128.29 o 
  -6  27   6     3753.41     3727.18    100.29 o 
  -5  27   6     1864.42     1814.60     60.31 o 
  -4  27   6      488.08      673.83     41.28 o 
  -3  27   6      117.95      135.32     21.53 o 
  -2  27   6      189.41      185.76     21.85 o 
  -1  27   6     1344.88     1368.95     44.72 o 
   0  27   6     3056.00     2950.43     64.81 o 
   1  27   6     3115.98     3090.13     91.64 o 
   2  27   6     2013.48     2142.57    101.23 o 
  -7  28   6      131.96      173.58     35.58 o 
  -6  28   6      107.31      121.48     21.71 o 
  -5  28   6      338.85      353.87     30.07 o 
  -4  28   6      804.38      891.84     42.96 o 
  -3  28   6     1349.57     1264.76     49.62 o 
  -2  28   6     1601.18     1474.51     53.03 o 
  -1  28   6     1119.86     1126.02     46.83 o 
   0  28   6      461.57      540.00     46.88 o 
   1  28   6       22.42       75.11     33.36 o 
  -7  29   6       78.36       63.12     42.35 o 
  -6  29   6      287.37      291.75     33.88 o 
  -5  29   6      368.67      353.03     30.23 o 
  -4  29   6      122.52      142.78     23.88 o 
  -3  29   6        3.14       40.78     20.98 o 
  -2  29   6        7.38       43.38     20.03 o 
  -1  29   6       87.92       96.05     23.15 o 
   0  29   6        1.54       12.83     24.49 o 
   1  29   6      186.61      171.42     34.49 o 
  -6  30   6       32.44       41.19     27.26 o 
  -5  30   6      247.03      228.07     31.91 o 
  -4  30   6     1272.32     1249.28     63.80 o 
  -3  30   6     1221.09     1143.56     59.77 o 
  -2  30   6      634.56      571.99     43.03 o 
  -1  30   6      303.21      367.61     35.05 o 
   0  30   6        1.78       21.20     29.13 o 
  -4  31   6      851.68      930.61     56.88 o 
  -3  31   6      123.60      173.19     31.97 o 
  -2  31   6      224.90      224.38     31.04 o 
  -1  31   6     1254.50     1229.35     61.37 o 
 -13   1   7      753.51      677.59     42.68 o 
 -12   1   7      369.56      414.45     43.78 o 
 -11   1   7        0.79       50.36     16.56 o 
 -10   1   7      369.70      361.08     23.94 o 
  -9   1   7      831.60      825.11     27.97 o 
  -8   1   7     2071.71     2061.32     36.73 o 
  -7   1   7     4737.23     4472.06     44.55 o 
  -6   1   7     4756.17     4662.87     32.95 o 
  -5   1   7    13043.98    13200.82     52.61 o 
  -4   1   7     3596.19     3834.79     22.39 o 
  -3   1   7      165.30      203.31      8.59 o 
  -2   1   7     9480.51     9661.03     47.44 o 
  -1   1   7      653.52      470.72     13.61 o 
   0   1   7     5737.49     5487.18     82.20 o 
   1   1   7     5416.81     5098.94     64.10 o 
   2   1   7     1227.67     1187.78     83.79 o 
   3   1   7     1434.91     1323.52     62.69 o 
   4   1   7        0.99       13.02     26.59 o 
   5   1   7      645.00      580.59     51.20 o 
   6   1   7      614.19      616.19     58.34 o 
 -13   2   7      444.79      462.23     37.03 o 
 -12   2   7     2746.15     2707.00     66.09 o 
 -11   2   7     7473.88     6840.51     98.39 o 
 -10   2   7     6603.86     6325.53     88.83 o 
  -9   2   7     5532.12     5371.33     68.85 o 
  -8   2   7     3055.69     2862.98     46.93 o 
  -7   2   7     2369.36     2534.52     33.68 o 
  -6   2   7      249.86      262.42     14.03 o 
  -5   2   7     8425.59     8129.71     40.62 o 
  -4   2   7    33816.71    33823.65     76.93 o 
  -3   2   7    40477.32    39857.11    169.47 o 
  -2   2   7     9288.97     8891.48     38.22 o 
  -1   2   7     8967.08     8704.39     57.17 o 
   0   2   7      571.98      550.79     23.10 o 
   1   2   7     1006.75      911.59     48.38 o 
   2   2   7     6911.02     6827.27    125.60 o 
   3   2   7     3346.07     3262.23     97.27 o 
   4   2   7     5056.51     4802.66    125.21 o 
   5   2   7     2882.66     2934.13    106.49 o 
   6   2   7     1474.58     1489.94     82.29 o 
 -13   3   7     1177.23     1112.48     71.76 o 
 -12   3   7     1178.52     1154.38     44.98 o 
 -11   3   7      158.52      167.94     23.01 o 
 -10   3   7      461.04      499.53     25.12 o 
  -9   3   7     3713.16     3634.13     56.97 o 
  -8   3   7     3414.71     3342.64     55.38 o 
  -7   3   7    19108.85    18814.43     95.62 o 
  -6   3   7    35228.88    34553.68    163.52 o 
  -5   3   7     9358.42     9325.77     42.30 o 
  -4   3   7     1287.74     1265.15     18.05 o 
  -3   3   7      156.22      194.16      7.47 o 
  -2   3   7    13284.60    13489.29     48.21 o 
  -1   3   7     2482.79     2563.39     30.18 o 
   0   3   7    15935.51    16172.90    175.26 o 
   1   3   7     8452.35     8125.48    160.50 o 
   2   3   7     4133.66     4102.90     98.47 o 
   3   3   7     2755.12     2772.42     89.47 o 
   4   3   7      418.89      452.71     43.88 o 
   5   3   7       90.37       99.34     33.18 o 
   6   3   7     1674.49     1727.74     89.98 o 
 -13   4   7       74.12       62.63     22.95 o 
 -12   4   7      342.84      376.06     27.65 o 
 -11   4   7      703.25      656.82     33.18 o 
 -10   4   7       42.21       64.86     13.31 o 
  -9   4   7      105.97      129.13     13.73 o 
  -8   4   7      712.68      714.33     21.13 o 
  -7   4   7     1414.12     1537.39     44.98 o 
  -6   4   7     4424.82     4609.79     52.21 o 
  -5   4   7     2690.49     2629.64     40.79 o 
  -4   4   7     2458.83     2419.91     26.09 o 
  -3   4   7     1666.15     1547.19     19.95 o 
  -2   4   7     6601.14     6534.08     49.14 o 
  -1   4   7      769.26      794.96     18.21 o 
   0   4   7     1198.96     1321.61     26.98 o 
   1   4   7       27.31       52.69     13.99 o 
   2   4   7     1122.60     1260.75     56.71 o 
   3   4   7       13.06       32.56     29.58 o 
   4   4   7      293.37      364.69     40.47 o 
   5   4   7      972.10     1012.73     65.89 o 
   6   4   7      366.38      373.08     47.04 o 
 -13   5   7      580.64      537.88     38.80 o 
 -12   5   7      362.17      315.74     26.70 o 
 -11   5   7      705.32      681.65     30.97 o 
 -10   5   7      129.14      109.66     14.27 o 
  -9   5   7      105.88      126.00     15.22 o 
  -8   5   7     1326.45     1402.95     30.66 o 
  -7   5   7     5526.91     5430.89     50.05 o 
  -6   5   7      890.79      898.22     23.66 o 
  -5   5   7      223.82      261.31      8.18 o 
  -4   5   7       41.37       57.11      6.13 o 
  -3   5   7       23.50       47.88      5.98 o 
  -2   5   7      578.73      562.10     14.97 o 
  -1   5   7     3414.78     3554.19     53.20 o 
   0   5   7     1034.32      979.70     19.59 o 
   1   5   7     1411.44     1299.44     46.29 o 
   2   5   7      281.66      284.64     32.45 o 
   3   5   7      620.30      626.83     40.79 o 
   4   5   7        8.59       42.57     27.21 o 
   5   5   7      897.51      979.04     68.83 o 
   6   5   7       69.44       91.59     32.48 o 
 -13   6   7      376.54      404.90     37.69 o 
 -12   6   7     1842.80     1843.98     56.39 o 
 -11   6   7     4276.38     4228.08     76.49 o 
 -10   6   7     3253.20     3164.94     64.59 o 
  -9   6   7     4831.04     4792.55     80.65 o 
  -8   6   7      682.27      696.80     20.48 o 
  -7   6   7     1847.10     1936.03     27.32 o 
  -6   6   7     3715.22     3675.89     40.86 o 
  -5   6   7     7830.00     7249.01     52.04 o 
  -4   6   7     9777.57     9543.60     65.07 o 
  -3   6   7    10174.99     9786.01     55.35 o 
  -2   6   7     7071.92     7019.17     71.93 o 
  -1   6   7    12261.53    12143.60     82.43 o 
   0   6   7      811.76      845.22     23.39 o 
   1   6   7     2295.75     2232.69     54.62 o 
   2   6   7     2689.64     2541.62    135.94 o 
   3   6   7     2011.12     1938.87     54.79 o 
   4   6   7     4529.45     4619.70    124.94 o 
   5   6   7     1774.32     1776.05     84.52 o 
   6   6   7      877.69      947.72     68.15 o 
 -13   7   7     3044.95     3001.24     88.89 o 
 -12   7   7     1337.91     1342.89     49.28 o 
 -11   7   7       11.38       80.60     16.76 o 
 -10   7   7      399.24      424.59     26.14 o 
  -9   7   7     3012.93     2972.09     59.52 o 
  -8   7   7     4520.53     4348.56     72.19 o 
  -7   7   7     6041.05     5792.17     48.30 o 
  -6   7   7    13210.46    12828.73    110.59 o 
  -5   7   7     8155.87     7814.62    147.13 o 
  -4   7   7     4896.41     4969.38     85.17 o 
  -3   7   7      137.24      182.69     12.75 o 
  -2   7   7     4130.21     3946.10     30.77 o 
  -1   7   7     7759.22     7699.74     69.37 o 
   0   7   7    13888.53    13755.64    100.57 o 
   1   7   7     4933.37     4872.51     71.91 o 
   2   7   7     3963.54     4048.55     96.28 o 
   3   7   7     5311.56     4977.97    121.03 o 
   4   7   7      119.15      195.76     36.97 o 
   5   7   7      417.75      462.11     48.84 o 
   6   7   7     1612.66     1542.01     85.25 o 
 -13   8   7      284.29      352.16     36.90 o 
 -12   8   7     1232.68     1266.11     48.58 o 
 -11   8   7     1505.55     1542.55     58.11 o 
 -10   8   7     2093.02     1944.09     52.51 o 
  -9   8   7     3559.15     3536.50     65.71 o 
  -8   8   7      209.85      247.40     19.11 o 
  -7   8   7      386.56      423.65     15.34 o 
  -6   8   7       52.00       86.86     14.76 o 
  -5   8   7      585.84      496.89     22.03 o 
  -4   8   7     7115.86     6782.90     57.07 o 
  -3   8   7     7956.97     7640.89     77.31 o 
  -2   8   7     5978.33     5672.93     37.41 o 
  -1   8   7     1056.90     1098.13     24.31 o 
   0   8   7        8.42       50.86     11.20 o 
   1   8   7        3.01       10.01     11.46 o 
   2   8   7     2212.03     2239.23     56.68 o 
   3   8   7     1135.70     1218.01     61.93 o 
   4   8   7     2261.88     2367.69    193.32 o 
   5   8   7     1415.58     1391.92     76.73 o 
   6   8   7      579.32      600.17     56.35 o 
 -13   9   7      117.80      186.74     29.27 o 
 -12   9   7        1.30       66.04     34.94 o 
 -11   9   7        2.86       82.22     21.61 o 
 -10   9   7        1.33       19.90     14.56 o 
  -9   9   7     4104.71     3970.55     81.93 o 
  -8   9   7        6.09       39.74     10.13 o 
  -7   9   7      218.21      228.35     11.62 o 
  -6   9   7       83.63       78.62      8.23 o 
  -5   9   7      836.65      959.35     27.60 o 
  -4   9   7     1203.70     1249.88     31.86 o 
  -3   9   7     1906.01     1947.97     24.36 o 
  -2   9   7        7.39       30.73      5.76 o 
  -1   9   7      495.43      510.73     14.04 o 
   0   9   7      186.95      191.76     13.76 o 
   1   9   7      165.29      149.74     11.37 o 
   2   9   7       74.34       64.12     23.81 o 
   3   9   7       69.61       82.49     18.12 o 
   4   9   7       10.87       61.80     32.92 o 
   5   9   7     1031.68     1017.42     56.60 o 
   6   9   7        1.39        9.14     19.06 o 
 -13  10   7      334.84      405.43     38.70 o 
 -12  10   7      719.49      842.91     48.68 o 
 -11  10   7     2513.65     2310.51     71.11 o 
 -10  10   7     1651.09     1760.87     58.47 o 
  -9  10   7     2250.68     2523.81     71.57 o 
  -8  10   7     5458.09     5547.39     72.90 o 
  -7  10   7      481.00      463.01     26.27 o 
  -6  10   7      131.49      148.14     10.93 o 
  -5  10   7      778.62      755.08     21.15 o 
  -4  10   7      555.11      465.25     11.48 o 
  -3  10   7     5934.63     5869.74     56.42 o 
  -2  10   7     9813.11     9642.64     73.14 o 
  -1  10   7     3357.67     3295.77     35.35 o 
   0  10   7     2248.46     2233.44     39.35 o 
   1  10   7      154.28      120.95     14.81 o 
   2  10   7     1487.93     1388.55     45.57 o 
   3  10   7     1738.66     1650.16     52.93 o 
   4  10   7     1286.42     1291.77     53.37 o 
   5  10   7      773.05      833.49     51.33 o 
   6  10   7      586.85      634.23     51.72 o 
 -12  11   7     2016.87     2114.60     74.84 o 
 -11  11   7       17.88      114.51     22.92 o 
 -10  11   7      549.71      583.69     30.58 o 
  -9  11   7    10442.47    10573.76    111.46 o 
  -8  11   7     8640.47     8717.42     84.65 o 
  -7  11   7     6631.44     6289.89    121.70 o 
  -6  11   7     7863.28     7734.34     88.15 o 
  -5  11   7     6209.91     6267.41     73.71 o 
  -4  11   7     1620.47     1533.90     21.51 o 
  -3  11   7      545.18      532.98     17.14 o 
  -2  11   7     4774.01     4592.22     35.68 o 
  -1  11   7     4988.13     4884.35     51.01 o 
   0  11   7    10922.19    10758.94     99.44 o 
   1  11   7     4283.64     4220.46     84.72 o 
   2  11   7     2884.30     2946.22     69.02 o 
   3  11   7      964.92      989.88     46.35 o 
   4  11   7       14.92       16.49     17.66 o 
   5  11   7     1029.25     1122.33     57.90 o 
   6  11   7     1369.08     1484.43     62.71 o 
 -12  12   7     3525.54     3606.16     99.52 o 
 -11  12   7     2013.74     2123.28     69.42 o 
 -10  12   7     2514.71     2611.04     64.44 o 
  -9  12   7     8975.94     9089.77    131.56 o 
  -8  12   7     4212.13     4262.67     75.94 o 
  -7  12   7      293.39      338.87     27.55 o 
  -6  12   7     1507.12     1478.55     38.04 o 
  -5  12   7     5769.99     5655.73     98.13 o 
  -4  12   7     5442.07     5139.14     60.04 o 
  -3  12   7     3764.47     3537.36     56.07 o 
  -2  12   7     6036.43     5758.61     48.90 o 
  -1  12   7     3854.19     3635.34     52.65 o 
   0  12   7      791.31      872.26     30.18 o 
   1  12   7      221.75      233.04     20.51 o 
   2  12   7     2396.75     2340.86     60.89 o 
   3  12   7     3601.92     3645.26     80.13 o 
   4  12   7     1596.93     1674.53     58.20 o 
   5  12   7      791.71      885.71     46.57 o 
   6  12   7     1113.41     1196.59     57.04 o 
 -12  13   7       10.41      110.58     51.61 o 
 -11  13   7        4.82        3.32     16.26 o 
 -10  13   7        0.84       51.49     17.45 o 
  -9  13   7       48.96      209.55     23.39 o 
  -8  13   7     1649.02     1762.94     70.28 o 
  -7  13   7      868.89      826.60     30.88 o 
  -6  13   7     2312.70     2254.36     80.56 o 
  -5  13   7     2801.47     2891.87     59.32 o 
  -4  13   7      296.18      291.02      9.49 o 
  -3  13   7      178.05      232.04     15.96 o 
  -2  13   7       19.19       37.32      8.30 o 
  -1  13   7     4400.27     4210.46     61.65 o 
   0  13   7     5561.34     5558.30     68.97 o 
   1  13   7       51.44       41.82     14.68 o 
   2  13   7        3.30       19.90     16.96 o 
   3  13   7      129.82      159.45     22.23 o 
   4  13   7       12.71       30.44     18.00 o 
   5  13   7      616.50      514.02     37.01 o 
 -12  14   7      354.03      381.23     42.29 o 
 -11  14   7     1044.39      889.87     47.61 o 
 -10  14   7     1327.50     1249.59     46.39 o 
  -9  14   7      125.89      189.88     20.30 o 
  -8  14   7      836.12      884.19     42.62 o 
  -7  14   7      338.50      325.01     48.88 o 
  -6  14   7     1202.39     1176.37     34.27 o 
  -5  14   7     2598.01     2704.99     54.69 o 
  -4  14   7     2016.45     1939.78     23.86 o 
  -3  14   7      860.55      763.23     23.03 o 
  -2  14   7      908.02      928.19     43.28 o 
  -1  14   7     1076.68     1114.46     29.98 o 
   0  14   7      162.82      256.44     26.59 o 
   1  14   7       50.73      130.04     19.12 o 
   2  14   7     1083.28     1015.58     42.28 o 
   3  14   7      623.51      604.20     36.12 o 
   4  14   7      638.09      663.40     40.07 o 
   5  14   7      123.63      126.78     24.33 o 
 -12  15   7     1384.99     1459.82     82.28 o 
 -11  15   7      104.98      147.83     33.93 o 
 -10  15   7        5.56       24.04     17.84 o 
  -9  15   7     1321.25     1410.55     54.29 o 
  -8  15   7     5801.25     5696.18     87.84 o 
  -7  15   7     6500.43     6232.01    109.52 o 
  -6  15   7     6383.45     6388.27    133.56 o 
  -5  15   7     5049.09     5012.30     85.37 o 
  -4  15   7     1912.14     1920.27     33.53 o 
  -3  15   7        3.86       44.68      8.55 o 
  -2  15   7     2264.95     2228.88     47.51 o 
  -1  15   7     4227.54     3986.75     53.49 o 
   0  15   7    15725.31    15335.33    115.51 o 
   1  15   7    14165.23    14153.56    119.85 o 
   2  15   7     2431.44     2434.39     64.91 o 
   3  15   7      193.66      206.11     24.68 o 
   4  15   7       11.29       20.65     14.67 o 
   5  15   7      158.44      207.03     28.27 o 
 -12  16   7     1933.81     2017.48     95.79 o 
 -11  16   7     2190.98     2160.27     73.67 o 
 -10  16   7     2892.42     2842.31     80.23 o 
  -9  16   7     1918.66     1993.25     64.36 o 
  -8  16   7      748.12      760.46     47.35 o 
  -7  16   7        4.63       23.20     21.21 o 
  -6  16   7     1159.37     1130.61     44.04 o 
  -5  16   7     9478.80     9325.62    115.96 o 
  -4  16   7    14758.87    13816.11    239.96 o 
  -3  16   7    17082.89    16218.33    161.83 o 
  -2  16   7    12169.64    11753.13    115.58 o 
  -1  16   7     4596.62     4294.36     81.93 o 
   0  16   7      534.91      513.64     37.53 o 
   1  16   7       86.32      171.02     19.58 o 
   2  16   7     3845.25     3911.17     67.87 o 
   3  16   7     2543.86     2527.57     80.14 o 
   4  16   7     2953.43     2913.28     79.91 o 
   5  16   7     1292.44     1458.06     61.29 o 
 -11  17   7       44.01       66.82     24.36 o 
 -10  17   7      175.82      198.83     27.41 o 
  -9  17   7     2499.99     2596.73     74.59 o 
  -8  17   7     2148.87     2274.38     57.88 o 
  -7  17   7     2155.80     2110.21     54.75 o 
  -6  17   7     5059.77     5119.48    110.18 o 
  -5  17   7     2457.01     2595.66     64.41 o 
  -4  17   7      293.11      354.18     21.41 o 
  -3  17   7       58.60       80.35     16.54 o 
  -2  17   7     1379.18     1454.42     46.62 o 
  -1  17   7     4834.60     4558.31     87.05 o 
   0  17   7     7525.04     7305.50     96.38 o 
   1  17   7      995.89     1046.17     42.63 o 
   2  17   7      431.82      522.90     28.26 o 
   3  17   7      158.00      179.75     23.84 o 
   4  17   7       84.61       76.06     18.27 o 
   5  17   7        4.33       11.11     19.03 o 
 -11  18   7       16.92       16.34     21.37 o 
 -10  18   7        0.54       14.60     15.85 o 
  -9  18   7      711.65      777.13     43.70 o 
  -8  18   7      250.45      318.95     33.88 o 
  -7  18   7        9.92       43.82     16.77 o 
  -6  18   7        0.06       52.86     18.38 o 
  -5  18   7      357.65      354.68     35.93 o 
  -4  18   7      109.95      105.42     14.71 o 
  -3  18   7       40.84       45.76      8.62 o 
  -2  18   7        6.52       25.34     12.13 o 
  -1  18   7        3.63        3.03     16.20 o 
   0  18   7       40.14       45.22     17.36 o 
   1  18   7       65.92       94.73     18.08 o 
   2  18   7        0.14       11.35     12.65 o 
   3  18   7      146.73      160.42     18.84 o 
   4  18   7       44.53       51.57     16.43 o 
 -11  19   7        8.25       78.03     54.20 o 
 -10  19   7      180.99      218.05     43.06 o 
  -9  19   7     1008.30     1030.67     54.71 o 
  -8  19   7     2881.06     2900.21     70.30 o 
  -7  19   7     2654.26     2647.05     64.02 o 
  -6  19   7     2077.85     2010.84     61.88 o 
  -5  19   7     2131.07     2191.47     62.18 o 
  -4  19   7     1360.21     1455.55     44.16 o 
  -3  19   7      430.13      420.20     26.09 o 
  -2  19   7      132.60      154.37     18.09 o 
  -1  19   7     5319.75     4930.32     94.72 o 
   0  19   7     2306.48     2251.95     67.03 o 
   1  19   7     1713.68     1700.12     52.22 o 
   2  19   7      513.97      568.34     31.85 o 
   3  19   7        3.68       17.99     14.25 o 
   4  19   7        0.36       23.83     13.15 o 
 -11  20   7     2542.12     2387.37     87.66 o 
 -10  20   7     3595.62     3531.17    124.11 o 
  -9  20   7     4562.81     4752.44    139.56 o 
  -8  20   7     2209.67     2355.17     74.63 o 
  -7  20   7       18.72       69.91     18.80 o 
  -6  20   7      708.25      721.52     51.39 o 
  -5  20   7     4876.36     4717.05     93.24 o 
  -4  20   7     8633.54     8426.46    105.04 o 
  -3  20   7     9246.17     8935.92    108.84 o 
  -2  20   7     5740.28     5590.19     88.16 o 
  -1  20   7     1347.90     1360.52     46.12 o 
   0  20   7      648.91      625.24     38.15 o 
   1  20   7     1047.97      930.54     40.02 o 
   2  20   7     2730.38     2517.15     70.17 o 
   3  20   7     2753.15     2803.67     64.01 o 
   4  20   7     1612.94     1671.57     47.84 o 
 -10  21   7      109.95      267.56     47.37 o 
  -9  21   7     1172.09     1218.58     57.90 o 
  -8  21   7     2167.49     2249.89     74.17 o 
  -7  21   7     4315.68     4245.05     84.33 o 
  -6  21   7     5307.26     5085.80    101.76 o 
  -5  21   7     1988.08     1988.31     62.58 o 
  -4  21   7     2238.98     2134.98     55.29 o 
  -3  21   7      156.01      190.82     20.84 o 
  -2  21   7       45.86      119.33     19.60 o 
  -1  21   7     2900.37     2928.18     67.89 o 
   0  21   7     6335.11     5981.33    112.91 o 
   1  21   7     3290.81     3283.72     73.79 o 
   2  21   7      844.57      972.78     52.63 o 
   3  21   7      134.69      165.67     24.89 o 
   4  21   7       81.72       68.68     15.79 o 
 -10  22   7      154.29      244.14     47.31 o 
  -9  22   7       84.23      142.05     27.15 o 
  -8  22   7       15.80       55.07     20.27 o 
  -7  22   7        5.18       43.71     19.11 o 
  -6  22   7      346.53      357.27     31.62 o 
  -5  22   7      266.56      274.55     29.25 o 
  -4  22   7      602.51      611.70     31.07 o 
  -3  22   7      643.91      648.29     32.06 o 
  -2  22   7      604.61      587.79     37.84 o 
  -1  22   7      155.30      196.87     23.74 o 
   0  22   7      373.07      383.57     34.06 o 
   1  22   7        3.75        6.30     13.88 o 
   2  22   7      413.34      448.60     38.17 o 
   3  22   7      352.39      293.92     33.04 o 
 -10  23   7        0.63       60.11     27.34 o 
  -9  23   7       86.40      120.80     26.95 o 
  -8  23   7      748.61      746.87     46.23 o 
  -7  23   7      569.02      557.28     43.45 o 
  -6  23   7       82.87       27.75     16.88 o 
  -5  23   7      480.55      505.12     35.34 o 
  -4  23   7      217.94      196.01     20.03 o 
  -3  23   7      291.74      209.61     20.35 o 
  -2  23   7      155.52      152.89     20.33 o 
  -1  23   7     2513.24     2260.78     62.38 o 
   0  23   7      344.05      337.51     30.37 o 
   1  23   7      140.84       98.29     27.32 o 
   2  23   7      320.53      334.00     34.46 o 
   3  23   7       12.34       22.79     20.91 o 
  -9  24   7     1605.05     1466.33     66.09 o 
  -8  24   7      401.38      502.09     39.98 o 
  -7  24   7       64.61       61.05     19.67 o 
  -6  24   7       50.72       40.29     17.39 o 
  -5  24   7     2129.94     2081.78     68.77 o 
  -4  24   7     1282.46     1345.82     46.71 o 
  -3  24   7     2085.06     2131.66     58.24 o 
  -2  24   7     1806.03     1902.50     56.46 o 
  -1  24   7     2819.97     2729.09     69.38 o 
   0  24   7      304.99      334.64     41.56 o 
   1  24   7      112.42      137.19     33.11 o 
   2  24   7     1341.26     1245.43     60.91 o 
   3  24   7     1256.35     1223.42     63.37 o 
  -9  25   7     1091.98     1046.52     73.42 o 
  -8  25   7     1896.43     1810.99    141.53 o 
  -7  25   7     3153.39     3088.65     97.84 o 
  -6  25   7      893.70     1006.32     50.60 o 
  -5  25   7     1550.81     1557.47     62.03 o 
  -4  25   7     1229.09     1182.87     44.67 o 
  -3  25   7       20.92       53.56     14.51 o 
  -2  25   7     2147.92     2002.52     58.94 o 
  -1  25   7     3531.34     3622.43     96.78 o 
   0  25   7     3771.69     3758.56    101.13 o 
   1  25   7     3206.77     3431.27    124.29 o 
   2  25   7     1526.26     1538.11     68.83 o 
  -8  26   7      263.01      268.48     42.57 o 
  -7  26   7       23.97       35.45     28.60 o 
  -6  26   7      120.75      138.31     30.60 o 
  -5  26   7      845.98      868.85     64.65 o 
  -4  26   7     1774.41     1657.99     64.60 o 
  -3  26   7     2079.02     1967.65     59.88 o 
  -2  26   7      744.24      690.00     36.76 o 
  -1  26   7      689.57      782.69     69.13 o 
   0  26   7      100.12      183.00     29.31 o 
   1  26   7        1.47       73.33     35.39 o 
   2  26   7      147.83      167.33     40.97 o 
  -8  27   7       13.71      -15.01     22.22 o 
  -7  27   7      127.31       61.38     23.68 o 
  -6  27   7      108.44      109.21     26.82 o 
  -5  27   7      144.44      136.75     32.04 o 
  -4  27   7      101.36       98.84     32.66 o 
  -3  27   7       61.38      110.23     31.64 o 
  -2  27   7        2.18       18.45     14.90 o 
  -1  27   7      182.89      172.23     26.78 o 
   0  27   7        0.01        2.56     17.47 o 
   1  27   7        0.22       17.14     24.35 o 
  -7  28   7        2.08       43.00     24.90 o 
  -6  28   7       69.73       63.52     25.33 o 
  -5  28   7     1379.80     1340.33     81.51 o 
  -4  28   7     2391.07     2326.19    129.01 o 
  -3  28   7      898.15      869.55     53.25 o 
  -2  28   7     1001.26      920.84     50.89 o 
  -1  28   7      734.42      670.63     60.80 o 
   0  28   7      160.98      155.33     34.77 o 
  -6  29   7     1865.77     1771.15    163.42 o 
  -5  29   7     1111.31     1184.31     78.13 o 
  -4  29   7      866.29      803.99     79.86 o 
  -3  29   7        4.11       13.82     19.55 o 
  -2  29   7      447.30      486.34     40.82 o 
  -1  29   7     1644.58     1664.77    115.01 o 
   0  29   7     2389.58     2351.89    108.24 o 
  -5  30   7      685.53      680.44     62.19 o 
  -4  30   7     1943.27     1996.59    101.48 o 
  -3  30   7     1862.12     1998.05     77.79 o 
  -2  30   7     2042.72     2091.09     78.72 o 
  -1  30   7      720.40      650.37     59.87 o 
 -13   0   8     1334.83     1232.56     67.99 o 
 -12   0   8     3819.91     4079.32    113.42 o 
 -11   0   8     7644.02     7353.88    142.25 o 
 -10   0   8     6820.99     6744.97    138.50 o 
  -9   0   8     6447.65     6268.91     95.78 o 
  -8   0   8     2060.21     2130.22     52.73 o 
  -7   0   8     1749.02     2086.25     47.13 o 
  -6   0   8    25054.00    24905.73    172.47 o 
  -5   0   8     7557.37     7381.94     44.53 o 
  -4   0   8    17126.70    16502.12     98.53 o 
  -3   0   8    13455.10    12751.98     76.11 o 
  -2   0   8     2209.45     2241.12     39.02 o 
  -1   0   8    20965.16    20683.94    237.59 o 
   0   0   8     1609.79     1717.32     78.87 o 
   1   0   8     1148.01     1097.08     70.86 o 
   2   0   8     3968.02     3742.43    140.54 o 
   3   0   8     3444.19     3605.13    148.95 o 
   4   0   8     2928.67     3126.95    152.12 o 
   5   0   8     1171.65     1216.32    103.61 o 
   6   0   8      328.50      344.68     67.01 o 
 -13   1   8     1122.82     1035.16     44.20 o 
 -12   1   8     1390.03     1274.50     46.81 o 
 -11   1   8      241.16      251.69     24.08 o 
 -10   1   8     1957.34     1933.70     44.90 o 
  -9   1   8     3271.80     3266.17     53.48 o 
  -8   1   8    15132.20    14905.97     95.82 o 
  -7   1   8    16840.25    16358.06     92.56 o 
  -6   1   8       36.23       88.98     12.82 o 
  -5   1   8     1818.32     1726.96     19.01 o 
  -4   1   8      469.60      469.30      9.69 o 
  -3   1   8     1777.36     1908.63     20.99 o 
  -2   1   8    30296.78    30063.91     84.01 o 
  -1   1   8     6631.28     6448.88     56.89 o 
   0   1   8     7235.74     7072.47    111.24 o 
   1   1   8     3137.63     2964.15     99.76 o 
   2   1   8     3921.13     4022.01    102.66 o 
   3   1   8      565.56      594.93     47.31 o 
   4   1   8      225.34      208.82     35.33 o 
   5   1   8      405.55      438.74     47.17 o 
   6   1   8      569.01      612.34     61.64 o 
 -13   2   8      123.02       96.41     19.06 o 
 -12   2   8        9.78       44.90     18.75 o 
 -11   2   8       20.82       40.55     15.06 o 
 -10   2   8      129.02      170.71     26.80 o 
  -9   2   8      133.28      184.72     15.44 o 
  -8   2   8       15.60       49.61     10.63 o 
  -7   2   8     1070.03     1214.60     20.28 o 
  -6   2   8      958.34      878.39     15.88 o 
  -5   2   8        6.94       16.03      3.75 o 
  -4   2   8      240.87      224.21      8.12 o 
  -3   2   8     1212.01     1290.94     15.89 o 
  -2   2   8     4754.31     4679.08     49.40 o 
  -1   2   8     2850.44     2947.50     42.54 o 
   0   2   8      224.51      252.55     18.07 o 
   1   2   8       27.23       35.92     18.01 o 
   2   2   8       58.62       54.47     40.08 o 
   3   2   8       70.27       63.89     21.27 o 
   4   2   8      129.48      132.29     30.35 o 
   5   2   8       59.22       72.42     27.91 o 
   6   2   8        6.97       44.28     27.64 o 
 -13   3   8      340.89      334.15     27.88 o 
 -12   3   8      385.68      354.44     28.44 o 
 -11   3   8      297.21      269.98     23.37 o 
 -10   3   8       80.59      114.72     16.04 o 
  -9   3   8     1568.39     1444.57     39.04 o 
  -8   3   8     6304.48     6229.90     54.92 o 
  -7   3   8     6977.27     6842.72     52.72 o 
  -6   3   8     1076.14     1055.85     17.23 o 
  -5   3   8      319.89      317.79      8.40 o 
  -4   3   8      109.53      147.66      7.30 o 
  -3   3   8      121.40      199.40     13.46 o 
  -2   3   8     1169.07     1303.72     16.32 o 
  -1   3   8     7979.36     7949.26    105.07 o 
   0   3   8     1227.33     1087.89     40.08 o 
   1   3   8     1545.87     1449.74     57.07 o 
   2   3   8      123.23      187.13     30.44 o 
   3   3   8       89.42      105.95     31.21 o 
   4   3   8       68.20       55.99     27.20 o 
   5   3   8      250.24      283.20     38.80 o 
   6   3   8      107.80       88.62     33.86 o 
 -13   4   8     1218.09     1210.33     47.80 o 
 -12   4   8     3799.48     3744.01     77.50 o 
 -11   4   8     5099.82     4835.57     74.99 o 
 -10   4   8     6920.61     6745.83    124.32 o 
  -9   4   8     1950.10     1908.17     61.99 o 
  -8   4   8      229.28      246.94     20.04 o 
  -7   4   8      584.05      579.99     18.39 o 
  -6   4   8     6334.07     6224.85     38.55 o 
  -5   4   8    12075.83    12037.08     82.17 o 
  -4   4   8     8999.89     8494.42     48.34 o 
  -3   4   8    24489.49    23434.62    141.13 o 
  -2   4   8      291.20      248.21      8.80 o 
  -1   4   8     5109.20     5015.54     62.24 o 
   0   4   8      155.30      164.69     12.28 o 
   1   4   8     1005.52     1062.00     89.02 o 
   2   4   8     5501.15     5529.60    121.01 o 
   3   4   8     6680.53     6637.37    196.66 o 
   4   4   8     2164.89     2142.20     89.23 o 
   5   4   8      600.09      651.40     58.44 o 
   6   4   8      871.86      824.63     65.87 o 
 -13   5   8     1617.79     1554.21     54.24 o 
 -12   5   8     1022.02     1043.35     43.16 o 
 -11   5   8      208.72      228.75     24.25 o 
 -10   5   8     2072.61     2000.15     45.88 o 
  -9   5   8     4992.24     4917.82     88.73 o 
  -8   5   8     8081.86     7954.95     82.75 o 
  -7   5   8    14774.41    14866.21    117.31 o 
  -6   5   8     6317.39     6300.37     46.05 o 
  -5   5   8     1811.54     1758.09     36.03 o 
  -4   5   8     3400.87     3409.46     32.44 o 
  -3   5   8       11.66       38.76      8.75 o 
  -2   5   8     4166.77     4276.82     53.46 o 
  -1   5   8     8146.95     8173.44     76.90 o 
   0   5   8     7793.58     7695.89     79.70 o 
   1   5   8     9424.03     9284.31    119.76 o 
   2   5   8     5687.17     5464.56    121.22 o 
   3   5   8     1262.98     1330.62     66.81 o 
   4   5   8      747.70      771.58     57.70 o 
   5   5   8      201.66      235.43     37.59 o 
 -13   6   8      346.10      354.90     30.15 o 
 -12   6   8      917.65      939.65     36.89 o 
 -11   6   8      880.71      949.20     34.55 o 
 -10   6   8     2289.28     2269.59     49.26 o 
  -9   6   8     2141.87     2088.28     54.57 o 
  -8   6   8      326.86      325.50     14.52 o 
  -7   6   8     1078.77     1074.32     19.47 o 
  -6   6   8      367.10      349.78     11.96 o 
  -5   6   8     3065.66     2923.13     54.35 o 
  -4   6   8      742.18      694.76     18.70 o 
  -3   6   8     2923.04     2800.73     58.89 o 
  -2   6   8     1643.61     1606.23     43.64 o 
  -1   6   8     1765.51     1775.77     27.41 o 
   0   6   8      171.45      181.77     12.74 o 
   1   6   8        5.27      103.92     19.71 o 
   2   6   8     1300.27     1347.44     62.98 o 
   3   6   8     1002.26     1082.75     61.02 o 
   4   6   8     2392.86     2351.47     95.54 o 
   5   6   8      529.33      470.82     47.72 o 
 -13   7   8       14.07       46.72     31.00 o 
 -12   7   8      269.85      269.98     24.63 o 
 -11   7   8       29.98       62.80     14.23 o 
 -10   7   8        2.06       20.21     11.88 o 
  -9   7   8        4.17       47.43     15.49 o 
  -8   7   8      647.64      659.01     23.99 o 
  -7   7   8      477.40      485.17     18.42 o 
  -6   7   8       26.73       26.90      3.75 o 
  -5   7   8      168.52      169.37     12.61 o 
  -4   7   8      690.93      791.04     35.63 o 
  -3   7   8       11.02       30.49      4.48 o 
  -2   7   8       54.48       66.33      5.54 o 
  -1   7   8      474.88      481.03     16.86 o 
   0   7   8     3629.43     3451.56     38.40 o 
   1   7   8     1675.71     1616.62     46.99 o 
   2   7   8      351.62      417.16     30.18 o 
   3   7   8      206.16      321.98     48.48 o 
   4   7   8       30.22      175.03     39.06 o 
   5   7   8      142.50      122.47     29.04 o 
 -13   8   8     1089.84     1126.28     56.24 o 
 -12   8   8     1843.05     1754.94     55.63 o 
 -11   8   8     3366.07     3178.08     69.39 o 
 -10   8   8     2825.35     2808.34     61.33 o 
  -9   8   8     3028.41     3212.04     56.15 o 
  -8   8   8        6.56       26.98     13.09 o 
  -7   8   8      245.91      287.11     14.54 o 
  -6   8   8     1000.63      971.11     37.29 o 
  -5   8   8     4785.89     4698.67     45.19 o 
  -4   8   8    15767.52    14955.36    110.84 o 
  -3   8   8     7156.42     6921.89     89.47 o 
  -2   8   8     3215.45     3095.49     37.69 o 
  -1   8   8     1210.60     1136.63     20.55 o 
   0   8   8       55.73       60.41     13.78 o 
   1   8   8     1581.68     1497.91     36.33 o 
   2   8   8     3337.65     3521.09    104.67 o 
   3   8   8     4853.48     5093.39     97.62 o 
   4   8   8     2714.97     2732.00    103.89 o 
   5   8   8       20.16       41.63     37.21 o 
 -13   9   8     1829.05     1985.39     77.47 o 
 -12   9   8      591.27      648.10     35.84 o 
 -11   9   8      277.37      323.64     29.54 o 
 -10   9   8      661.59      734.41     38.33 o 
  -9   9   8     9182.40     9346.48     96.64 o 
  -8   9   8     3916.69     3884.80     50.95 o 
  -7   9   8     9394.62     9378.68     87.46 o 
  -6   9   8     6566.44     6350.66     87.72 o 
  -5   9   8     3356.03     3406.36     36.34 o 
  -4   9   8       24.10       64.00     11.61 o 
  -3   9   8      826.69      896.25     30.16 o 
  -2   9   8     3750.96     3492.92     45.11 o 
  -1   9   8     6536.87     6503.74     69.25 o 
   0   9   8    10889.22    10734.06     87.53 o 
   1   9   8     3230.94     3188.66     59.89 o 
   2   9   8     6077.50     6181.50    114.12 o 
   3   9   8      126.00      275.43     29.54 o 
   4   9   8      193.49      261.38     43.46 o 
   5   9   8      512.37      508.49     42.64 o 
 -13  10   8      913.43     1060.02     57.82 o 
 -12  10   8      596.03      665.89     41.59 o 
 -11  10   8     2333.87     2371.93     80.71 o 
 -10  10   8     3066.71     3020.74     85.61 o 
  -9  10   8     6435.49     6584.54     82.41 o 
  -8  10   8      390.90      406.60     18.04 o 
  -7  10   8       50.19       91.92     12.65 o 
  -6  10   8     2502.29     2496.61     42.19 o 
  -5  10   8    10625.02    10541.18    155.73 o 
  -4  10   8     2327.23     1977.07     64.03 o 
  -3  10   8     5029.04     4864.55     48.38 o 
  -2  10   8     4356.69     4153.51     69.77 o 
  -1  10   8      155.76      149.06      9.14 o 
   0  10   8       14.09       54.43     13.35 o 
   1  10   8      127.69      154.25     13.33 o 
   2  10   8     1632.69     1739.94     67.83 o 
   3  10   8     3211.86     3366.46     78.87 o 
   4  10   8     3430.64     3572.83     86.46 o 
   5  10   8      342.79      419.36     34.40 o 
 -13  11   8      528.73      630.87     49.80 o 
 -12  11   8        7.13       55.27     26.51 o 
 -11  11   8      305.37      323.98     30.77 o 
 -10  11   8       18.13       49.00     17.18 o 
  -9  11   8      120.66      368.98     31.67 o 
  -8  11   8       39.28       59.68     13.91 o 
  -7  11   8      274.29      292.62     14.94 o 
  -6  11   8       39.09       47.13      7.33 o 
  -5  11   8      445.57      392.78     24.67 o 
  -4  11   8      148.29      125.82      7.61 o 
  -3  11   8      169.63      169.24     10.24 o 
  -2  11   8      306.54      321.70     19.90 o 
  -1  11   8      780.93      728.17     20.48 o 
   0  11   8      276.31      248.45     17.71 o 
   1  11   8      135.48      129.34     18.46 o 
   2  11   8      103.51      122.28     18.54 o 
   3  11   8      102.50      139.01     33.38 o 
   4  11   8       67.39      180.76     27.27 o 
   5  11   8       23.25        4.17     24.05 o 
 -12  12   8     1298.85     1337.97     75.52 o 
 -11  12   8     2414.30     2229.53     99.26 o 
 -10  12   8     1069.15     1068.73     46.92 o 
  -9  12   8        5.70      166.93     30.93 o 
  -8  12   8     1480.66     1550.44     42.84 o 
  -7  12   8       30.75       37.01     11.42 o 
  -6  12   8       29.04       47.26      8.47 o 
  -5  12   8     1403.41     1299.14     55.60 o 
  -4  12   8      442.24      416.68     14.44 o 
  -3  12   8     3824.96     3725.07     40.75 o 
  -2  12   8     8652.24     8392.49     59.33 o 
  -1  12   8     2318.96     2288.19     40.12 o 
   0  12   8       22.91       42.00     15.10 o 
   1  12   8      438.58      411.38     27.94 o 
   2  12   8      634.99      589.90     33.53 o 
   3  12   8      888.07      833.88     41.75 o 
   4  12   8      567.94      598.24     38.38 o 
   5  12   8      278.09      269.60     33.44 o 
 -12  13   8      749.44      821.46     63.21 o 
 -11  13   8       64.90       95.54     50.72 o 
 -10  13   8      284.35      298.50     27.72 o 
  -9  13   8    10106.06     9881.90    131.10 o 
  -8  13   8     5721.61     5569.42     80.90 o 
  -7  13   8     6846.40     6471.54    145.39 o 
  -6  13   8     5929.19     5758.11     92.91 o 
  -5  13   8     6406.85     6387.93     87.21 o 
  -4  13   8     2395.52     2325.42     54.96 o 
  -3  13   8        9.63       41.48      7.97 o 
  -2  13   8     1184.24     1127.03     30.86 o 
  -1  13   8    14039.22    13263.83    133.02 o 
   0  13   8    12481.88    12266.85    106.65 o 
   1  13   8     3429.50     3482.29     65.80 o 
   2  13   8     1502.70     1477.20     52.83 o 
   3  13   8      244.98      298.11     34.53 o 
   4  13   8       62.67       83.28     22.34 o 
   5  13   8      543.34      528.54     39.98 o 
 -12  14   8     2081.26     2244.05    138.29 o 
 -11  14   8     2146.91     2172.60     92.49 o 
 -10  14   8     3047.11     3011.19     78.40 o 
  -9  14   8     3589.36     3814.30     92.16 o 
  -8  14   8      945.10      951.24     47.84 o 
  -7  14   8       46.29       88.63     21.29 o 
  -6  14   8     2420.99     2357.89     44.69 o 
  -5  14   8    15919.29    15264.33    163.03 o 
  -4  14   8     7026.21     6559.16     72.62 o 
  -3  14   8    13790.77    13092.66     97.74 o 
  -2  14   8     5768.28     5590.85     89.92 o 
  -1  14   8      674.22      676.49     38.51 o 
   0  14   8       41.14       89.56     12.73 o 
   1  14   8      614.99      667.05     31.13 o 
   2  14   8     1766.45     1754.35     56.66 o 
   3  14   8     3221.19     3184.59     91.59 o 
   4  14   8     1975.24     2084.82     80.69 o 
 -12  15   8      119.18      169.62     35.41 o 
 -11  15   8        7.44       20.11     20.42 o 
 -10  15   8      119.78      158.86     39.48 o 
  -9  15   8     1816.78     1733.01     57.80 o 
  -8  15   8     1449.55     1477.46     62.92 o 
  -7  15   8     3217.31     3158.77     63.63 o 
  -6  15   8     2578.92     2527.05     52.31 o 
  -5  15   8      783.21      803.60     24.28 o 
  -4  15   8        3.56        6.49      5.76 o 
  -3  15   8     1255.92     1245.05     31.75 o 
  -2  15   8     4462.45     4256.44     64.95 o 
  -1  15   8     3399.80     3159.39     47.46 o 
   0  15   8      204.93      222.04     17.87 o 
   1  15   8      344.39      340.61     21.23 o 
   2  15   8     1054.34     1055.28     42.60 o 
   3  15   8      258.24      281.17     37.59 o 
   4  15   8       11.60       35.69     18.79 o 
 -12  16   8      246.81      218.00     39.63 o 
 -11  16   8      649.04      535.99     41.20 o 
 -10  16   8      403.26      411.99     46.31 o 
  -9  16   8      322.83      348.43     41.88 o 
  -8  16   8       57.79      138.33     27.86 o 
  -7  16   8       15.89       42.43     15.18 o 
  -6  16   8       68.33       97.75     16.98 o 
  -5  16   8        1.83       29.42      7.99 o 
  -4  16   8       34.88       34.01      6.89 o 
  -3  16   8      678.65      711.65     29.42 o 
  -2  16   8     2110.55     2060.79     50.57 o 
  -1  16   8      203.76      214.70     14.64 o 
   0  16   8        1.35       19.78     10.85 o 
   1  16   8      135.10      142.10     16.10 o 
   2  16   8      198.65      187.55     21.86 o 
   3  16   8        0.78       -3.44     22.51 o 
   4  16   8       71.88       61.30     20.14 o 
 -12  17   8      348.10      490.16     54.55 o 
 -11  17   8       78.63      126.14     34.30 o 
 -10  17   8      918.70      956.39     66.99 o 
  -9  17   8     3888.80     3624.91    117.54 o 
  -8  17   8     3799.16     3722.76     74.99 o 
  -7  17   8     3643.53     3500.33     69.82 o 
  -6  17   8     2529.51     2588.16     64.61 o 
  -5  17   8     1623.81     1741.19     54.45 o 
  -4  17   8     1069.08     1084.39     36.74 o 
  -3  17   8        7.60       38.31     14.19 o 
  -2  17   8     2981.29     2965.36     61.45 o 
  -1  17   8     6416.06     6301.48     86.24 o 
   0  17   8     4109.71     4006.79     89.59 o 
   1  17   8     2247.25     2292.28     52.71 o 
   2  17   8     1062.52     1142.40     40.03 o 
   3  17   8        4.93       47.09     16.94 o 
   4  17   8       24.05       59.28     20.99 o 
 -11  18   8     3406.97     3277.30    159.81 o 
 -10  18   8     4492.29     4416.22    136.13 o 
  -9  18   8     3677.33     3774.04    171.77 o 
  -8  18   8      599.86      654.87     35.28 o 
  -7  18   8       23.39       28.45     14.96 o 
  -6  18   8     3007.42     2788.25     69.21 o 
  -5  18   8     6507.80     6378.54    116.95 o 
  -4  18   8     9111.36     8818.02    103.27 o 
  -3  18   8    11920.02    11422.84    124.95 o 
  -2  18   8     5923.14     5776.39     87.53 o 
  -1  18   8      146.18      170.97     18.01 o 
   0  18   8       60.84       46.91     13.25 o 
   1  18   8      496.97      437.80     29.96 o 
   2  18   8     2015.18     2035.34     53.14 o 
   3  18   8     2863.68     2945.01     73.15 o 
   4  18   8     2159.34     2195.83    100.27 o 
 -11  19   8        2.86       73.59     35.25 o 
 -10  19   8      453.16      570.86     58.18 o 
  -9  19   8      482.90      661.74     57.29 o 
  -8  19   8     2330.30     2303.64     62.00 o 
  -7  19   8     5626.09     5374.80     90.17 o 
  -6  19   8     4926.69     4895.10     93.62 o 
  -5  19   8     2323.18     2266.36     54.85 o 
  -4  19   8     1303.25     1198.04     40.69 o 
  -3  19   8       14.45       61.77     15.21 o 
  -2  19   8     2775.17     2661.95     61.41 o 
  -1  19   8     2874.87     2813.16     73.64 o 
   0  19   8     2255.91     2373.94     71.83 o 
   1  19   8     1055.15     1073.63     51.74 o 
   2  19   8      460.10      504.59     29.12 o 
   3  19   8      195.28      249.00     23.98 o 
 -11  20   8       48.27       81.34     32.62 o 
 -10  20   8       11.64       83.74     33.16 o 
  -9  20   8       90.84      128.02     23.75 o 
  -8  20   8       18.23       26.86     15.79 o 
  -7  20   8       17.27       72.43     21.75 o 
  -6  20   8      236.51      287.83     27.50 o 
  -5  20   8        4.29       31.79     12.45 o 
  -4  20   8      195.46      209.33     19.54 o 
  -3  20   8     1142.12     1072.53     39.70 o 
  -2  20   8      211.40      245.09     30.78 o 
  -1  20   8      176.19      262.09     39.47 o 
   0  20   8        0.52       35.37     22.48 o 
   1  20   8       33.32       47.11     17.68 o 
   2  20   8       30.14       25.57     16.08 o 
   3  20   8       56.32       52.80     15.60 o 
 -10  21   8      840.75      906.76     68.44 o 
  -9  21   8      929.23      924.59     65.91 o 
  -8  21   8      937.17      933.56     51.83 o 
  -7  21   8      254.72      259.63     26.52 o 
  -6  21   8      180.44      238.41     30.69 o 
  -5  21   8      260.78      286.00     28.19 o 
  -4  21   8      118.73      113.23     20.91 o 
  -3  21   8      590.52      528.15     38.35 o 
  -2  21   8     2279.08     2277.98     75.52 o 
  -1  21   8     1474.13     1497.88     63.63 o 
   0  21   8      611.54      627.86     39.96 o 
   1  21   8      526.79      513.66     38.31 o 
   2  21   8      165.87      148.84     27.34 o 
   3  21   8       12.50        8.94     17.78 o 
 -10  22   8     2200.00     2325.34    106.39 o 
  -9  22   8     1084.63     1250.40     90.86 o 
  -8  22   8      313.41      382.03     37.22 o 
  -7  22   8        1.00       32.88     22.92 o 
  -6  22   8      571.23      625.08     53.75 o 
  -5  22   8     2352.19     2314.52     94.87 o 
  -4  22   8     3029.32     2908.38     82.06 o 
  -3  22   8     3253.17     3111.57     89.84 o 
  -2  22   8     3579.01     3715.22     96.28 o 
  -1  22   8     1164.40     1155.55     56.90 o 
   0  22   8       91.82       90.79     22.31 o 
   1  22   8      596.34      596.07     41.62 o 
   2  22   8     1781.57     1685.44     70.06 o 
 -10  23   8     1005.16     1147.14     78.30 o 
  -9  23   8     1111.42     1224.25     77.26 o 
  -8  23   8     1859.02     1889.79     74.17 o 
  -7  23   8     3339.83     3253.50    117.18 o 
  -6  23   8     3267.29     3325.26    117.14 o 
  -5  23   8     1771.41     1842.33     87.11 o 
  -4  23   8      446.31      384.63     33.46 o 
  -3  23   8      627.97      627.67     41.98 o 
  -2  23   8     4098.96     4041.00    101.26 o 
  -1  23   8     4945.58     4679.63    112.32 o 
   0  23   8     3154.66     3225.90     90.50 o 
   1  23   8     2317.29     2513.15     82.53 o 
   2  23   8     1016.21     1118.33     59.29 o 
  -9  24   8      465.37      509.43     55.35 o 
  -8  24   8      346.67      319.55     34.76 o 
  -7  24   8        4.46       16.89     24.03 o 
  -6  24   8      827.87      806.88     62.00 o 
  -5  24   8      739.54      719.73     69.47 o 
  -4  24   8      788.22      805.35     46.59 o 
  -3  24   8     1867.81     1827.56     68.58 o 
  -2  24   8      623.07      659.91     45.26 o 
  -1  24   8      313.25      364.11     37.76 o 
   0  24   8       45.97       83.58     31.79 o 
   1  24   8      151.13      168.33     27.65 o 
   2  24   8      131.39       86.06     21.75 o 
  -9  25   8      121.73      177.71     81.98 o 
  -8  25   8       28.48       36.29     20.37 o 
  -7  25   8       82.96       75.28     26.93 o 
  -6  25   8      722.38      747.47     61.95 o 
  -5  25   8      287.75      327.80     53.80 o 
  -4  25   8       29.37       66.85     22.14 o 
  -3  25   8      112.68      132.98     25.49 o 
  -2  25   8       12.99       36.05     22.20 o 
  -1  25   8       48.63       57.88     22.47 o 
   0  25   8       91.02       67.81     22.45 o 
   1  25   8       74.53       92.00     23.65 o 
  -8  26   8        5.44       24.34     21.48 o 
  -7  26   8      318.37      213.46     39.18 o 
  -6  26   8     1400.27     1330.06     79.95 o 
  -5  26   8     2539.36     2480.73    106.45 o 
  -4  26   8     2442.82     2419.51    107.56 o 
  -3  26   8     1900.64     1680.39     67.95 o 
  -2  26   8     1130.49     1133.50     57.89 o 
  -1  26   8      144.04      194.12     30.16 o 
   0  26   8        0.88       53.20     21.78 o 
   1  26   8       75.38      110.22     33.15 o 
  -8  27   8     2197.57     2441.01     91.00 o 
  -7  27   8     2094.95     1943.14     98.27 o 
  -6  27   8     1225.57     1325.95     81.95 o 
  -5  27   8     1313.73     1397.34    132.91 o 
  -4  27   8      146.63      113.29     31.40 o 
  -3  27   8      170.59      204.84     28.97 o 
  -2  27   8      858.67      904.21     52.09 o 
  -1  27   8     2343.45     2323.58     83.48 o 
   0  27   8     2164.12     2135.00     82.32 o 
  -7  28   8       18.71       24.65     34.60 o 
  -6  28   8      111.31      109.69     39.80 o 
  -5  28   8      805.71      875.47     67.81 o 
  -4  28   8     1484.34     1386.60     83.29 o 
  -3  28   8     1678.21     1523.25     85.88 o 
  -2  28   8      732.67      796.65     64.35 o 
  -1  28   8      277.87      291.95     34.13 o 
  -6  29   8      236.66      203.37     46.58 o 
  -5  29   8      127.45      162.25     38.04 o 
  -4  29   8        3.14       47.27     48.79 o 
  -3  29   8       52.90       33.74     25.28 o 
  -2  29   8       12.53       48.61     33.81 o 
 -13   1   9      685.18      686.56     37.86 o 
 -12   1   9     1058.68     1070.22     43.34 o 
 -11   1   9      358.33      331.99     25.51 o 
 -10   1   9     1558.56     1552.20     44.75 o 
  -9   1   9     5002.12     5043.95     59.94 o 
  -8   1   9     6675.30     6523.76     62.36 o 
  -7   1   9     4214.83     4039.16     35.50 o 
  -6   1   9       72.56       74.70      4.92 o 
  -5   1   9      663.40      733.59     10.46 o 
  -4   1   9     1445.59     1467.87     29.59 o 
  -3   1   9      473.61      528.17     10.08 o 
  -2   1   9      743.26      796.98     16.26 o 
  -1   1   9     4199.93     4048.13     87.29 o 
   0   1   9     4240.31     4173.84     92.08 o 
   1   1   9     1264.59     1316.01     57.88 o 
   2   1   9      307.37      342.23     37.22 o 
   3   1   9        5.42       55.33     26.21 o 
   4   1   9      133.79      151.46     32.51 o 
   5   1   9      147.45      170.54     34.20 o 
 -13   2   9     2901.16     2661.83     68.51 o 
 -12   2   9     4473.17     4388.20     82.48 o 
 -11   2   9     7805.00     7458.24     97.85 o 
 -10   2   9     9873.44     9654.83     96.34 o 
  -9   2   9     2972.39     3018.83     50.69 o 
  -8   2   9       65.28      157.53     16.65 o 
  -7   2   9     1673.56     1541.30     25.23 o 
  -6   2   9     4479.67     4185.54     27.69 o 
  -5   2   9    12069.34    11699.62     80.48 o 
  -4   2   9    21586.80    21144.67    121.01 o 
  -3   2   9     5218.38     4752.52     40.46 o 
  -2   2   9       65.36       57.14      6.33 o 
  -1   2   9     3191.62     3108.36     79.61 o 
   0   2   9       67.62       67.57     11.05 o 
   1   2   9     2300.73     2237.53     74.84 o 
   2   2   9     3489.39     3607.10    103.01 o 
   3   2   9     3595.17     3587.02    110.92 o 
   4   2   9     2194.78     2262.07     96.51 o 
   5   2   9      917.52      967.49     69.48 o 
 -13   3   9     1959.78     1899.33     58.82 o 
 -12   3   9     1587.24     1541.70     50.47 o 
 -11   3   9      678.87      679.51     30.41 o 
 -10   3   9     3199.22     3055.87     55.63 o 
  -9   3   9    12354.69    11802.88     98.92 o 
  -8   3   9    18428.10    17677.64    193.58 o 
  -7   3   9     9268.68     9020.18     75.74 o 
  -6   3   9      660.96      662.74     13.12 o 
  -5   3   9     1383.69     1393.87     19.72 o 
  -4   3   9      193.60      253.79     12.23 o 
  -3   3   9      230.36      250.52      8.08 o 
  -2   3   9     4225.54     4222.97     33.78 o 
  -1   3   9     5205.20     5094.96     51.18 o 
   0   3   9     8335.39     8135.42    110.01 o 
   1   3   9     3676.40     3505.07     93.48 o 
   2   3   9      431.79      484.38     42.04 o 
   3   3   9       16.32       74.40     28.03 o 
   4   3   9      238.49      344.21     43.43 o 
   5   3   9      141.79      218.15     39.90 o 
 -13   4   9       95.07       92.12     19.85 o 
 -12   4   9      681.51      685.30     35.01 o 
 -11   4   9     1009.45     1045.70     35.55 o 
 -10   4   9      874.14      907.84     33.87 o 
  -9   4   9      101.17      133.67     21.73 o 
  -8   4   9      311.11      381.35     16.65 o 
  -7   4   9       13.24       37.16      7.21 o 
  -6   4   9     2525.40     2528.30     33.28 o 
  -5   4   9      475.29      432.42     11.30 o 
  -4   4   9     3119.19     2985.71     34.79 o 
  -3   4   9      695.21      686.84     14.62 o 
  -2   4   9       17.14       18.99      4.10 o 
  -1   4   9     2808.07     2783.42     41.87 o 
   0   4   9      249.89      263.75     25.03 o 
   1   4   9       14.29       38.58     22.24 o 
   2   4   9      374.26      393.06     37.65 o 
   3   4   9      190.07      205.06     32.93 o 
   4   4   9       32.08       44.45     25.74 o 
   5   4   9      498.72      496.23     53.04 o 
 -13   5   9      253.18      203.38     26.67 o 
 -12   5   9       83.91       41.55     16.07 o 
 -11   5   9        0.37       32.63     13.73 o 
 -10   5   9      648.94      635.21     26.93 o 
  -9   5   9     2732.60     2561.02     43.03 o 
  -8   5   9      597.25      604.29     22.82 o 
  -7   5   9      355.43      367.24     10.51 o 
  -6   5   9      995.16     1052.94     35.83 o 
  -5   5   9        3.97       43.44      7.03 o 
  -4   5   9     1047.19     1002.60     24.75 o 
  -3   5   9     1675.71     1725.76     27.02 o 
  -2   5   9      354.47      321.42     17.00 o 
  -1   5   9     5211.20     5066.68     51.35 o 
   0   5   9     1496.41     1499.71     43.28 o 
   1   5   9      130.84      104.82     15.90 o 
   2   5   9      284.28      297.55     38.52 o 
   3   5   9       20.25       25.63     24.63 o 
   4   5   9        9.93      113.05     48.22 o 
   5   5   9        1.04       69.37     38.82 o 
 -13   6   9     1409.68     1350.06     59.98 o 
 -12   6   9     2180.35     2146.86     53.69 o 
 -11   6   9     3562.49     3356.79     62.22 o 
 -10   6   9     2139.62     2148.90     47.14 o 
  -9   6   9       22.46       63.20     16.02 o 
  -8   6   9      106.88      130.42     14.07 o 
  -7   6   9     1420.60     1314.62     26.35 o 
  -6   6   9     6616.90     6444.69     63.05 o 
  -5   6   9    16446.47    16319.82    115.12 o 
  -4   6   9    10586.79    10171.76    101.21 o 
  -3   6   9     7049.41     6741.32     87.74 o 
  -2   6   9     5244.16     5010.17     63.79 o 
  -1   6   9     1141.01     1178.60     27.50 o 
   0   6   9     1188.99     1281.46     34.41 o 
   1   6   9      752.59      816.86     36.52 o 
   2   6   9     1162.68     1331.84     47.74 o 
   3   6   9     2128.58     2288.83     75.13 o 
   4   6   9     3151.88     3197.37    252.32 o 
   5   6   9      604.16      545.17     55.33 o 
 -13   7   9     1216.57     1210.17     57.89 o 
 -12   7   9      430.92      489.93     32.87 o 
 -11   7   9       23.09       73.75     15.59 o 
 -10   7   9      412.60      497.65     24.26 o 
  -9   7   9     5363.48     5358.88     68.50 o 
  -8   7   9    12629.94    12397.52    147.14 o 
  -7   7   9     8141.02     7887.98    115.79 o 
  -6   7   9     3171.63     3043.07     49.56 o 
  -5   7   9      649.04      657.80     26.65 o 
  -4   7   9      117.27      135.55      8.86 o 
  -3   7   9     1442.34     1416.37     29.74 o 
  -2   7   9     4250.64     4231.56     70.94 o 
  -1   7   9    11030.48    10693.62    134.66 o 
   0   7   9    21124.03    20749.23    267.30 o 
   1   7   9     7933.47     7833.79    105.99 o 
   2   7   9      246.48      292.33     37.66 o 
   3   7   9       34.84       87.67     22.98 o 
   4   7   9      162.81      386.48     41.29 o 
 -13   8   9      756.37      919.96     51.55 o 
 -12   8   9     2045.71     1969.23     60.28 o 
 -11   8   9     2033.36     1971.13     49.09 o 
 -10   8   9     4219.20     4119.68     72.68 o 
  -9   8   9      555.99      624.77     25.94 o 
  -8   8   9      700.20      780.13     26.24 o 
  -7   8   9      411.76      411.29     19.06 o 
  -6   8   9     4726.50     4547.73     81.53 o 
  -5   8   9     7921.33     7883.65     88.10 o 
  -4   8   9     4926.01     4776.88     50.70 o 
  -3   8   9     2548.62     2363.78     35.03 o 
  -2   8   9     1945.62     1852.60     40.31 o 
  -1   8   9     1291.81     1273.14     36.30 o 
   0   8   9     1504.75     1698.86     48.21 o 
   1   8   9     1996.06     1998.53     55.73 o 
   2   8   9     2800.05     2770.99     68.66 o 
   3   8   9     2089.70     2073.51     64.92 o 
   4   8   9     1485.64     1554.09     59.68 o 
 -13   9   9      130.59      263.62     33.48 o 
 -12   9   9        3.41       43.53     21.13 o 
 -11   9   9       31.17       66.49     32.80 o 
 -10   9   9       12.20       57.54     16.84 o 
  -9   9   9        6.13       88.56     17.15 o 
  -8   9   9        0.46       11.83      8.98 o 
  -7   9   9      216.06      212.89     20.61 o 
  -6   9   9       57.99       61.27      5.64 o 
  -5   9   9     1586.47     1656.02     49.10 o 
  -4   9   9      111.17      114.16      9.74 o 
  -3   9   9      330.17      332.56     14.81 o 
  -2   9   9       12.72       23.27      7.05 o 
  -1   9   9     2081.63     1995.23     45.79 o 
   0   9   9     1284.53     1251.88     32.18 o 
   1   9   9      355.96      378.08     28.05 o 
   2   9   9       51.90      130.56     28.25 o 
   3   9   9       10.10       95.76     24.12 o 
   4   9   9        6.89       77.45     29.60 o 
 -13  10   9     1217.07     1245.10     60.69 o 
 -12  10   9      901.52      915.32     86.75 o 
 -11  10   9     1432.03     1416.07     71.49 o 
 -10  10   9      534.83      615.35     38.58 o 
  -9  10   9     3157.95     3419.87    103.28 o 
  -8  10   9      884.29      986.50     31.06 o 
  -7  10   9       49.21      104.80     18.60 o 
  -6  10   9     1235.65     1119.59     62.34 o 
  -5  10   9     2281.21     2460.01     63.70 o 
  -4  10   9     3217.47     2923.73     39.53 o 
  -3  10   9     8291.85     7904.00     59.93 o 
  -2  10   9     5807.55     5768.87     70.56 o 
  -1  10   9      629.20      562.47     19.74 o 
   0  10   9      277.88      297.34     16.35 o 
   1  10   9     1443.65     1432.32     48.26 o 
   2  10   9     1692.53     1572.39     70.85 o 
   3  10   9     1511.95     1550.18     97.79 o 
   4  10   9      365.76      436.18     35.44 o 
 -13  11   9      488.35      644.74     48.84 o 
 -12  11   9      131.49      149.01     35.42 o 
 -11  11   9      142.06      239.38     49.76 o 
 -10  11   9     2055.88     2139.27    126.98 o 
  -9  11   9    15336.86    14917.28    148.96 o 
  -8  11   9     4497.27     4490.43     66.51 o 
  -7  11   9     6199.67     5830.16     87.02 o 
  -6  11   9     5023.37     5076.49     63.13 o 
  -5  11   9     5188.56     4776.24    102.75 o 
  -4  11   9       58.25       54.28      3.87 o 
  -3  11   9     1537.41     1469.59     25.99 o 
  -2  11   9     5602.41     5466.77     84.18 o 
  -1  11   9     7923.56     7714.70     79.11 o 
   0  11   9     6004.36     5847.06     65.44 o 
   1  11   9     2836.64     2731.30     66.59 o 
   2  11   9      785.28      814.25     52.05 o 
   3  11   9        8.19       86.06     30.54 o 
   4  11   9      269.24      323.11     35.74 o 
 -13  12   9     1994.15     2121.69     81.94 o 
 -12  12   9     1797.37     1900.66     87.84 o 
 -11  12   9     3020.73     3087.93    106.48 o 
 -10  12   9     1232.92     1298.87     67.86 o 
  -9  12   9     1816.92     2209.07     70.60 o 
  -8  12   9     1365.44     1375.34     52.20 o 
  -7  12   9      178.11      200.23     21.78 o 
  -6  12   9     4629.56     4400.78     91.89 o 
  -5  12   9     8597.67     8175.50    119.94 o 
  -4  12   9     4137.37     3511.08    104.27 o 
  -3  12   9     2072.20     1985.12     43.76 o 
  -2  12   9      376.08      392.68     18.04 o 
  -1  12   9     1547.36     1564.37     40.38 o 
   0  12   9       84.11       72.74     15.87 o 
   1  12   9      901.27      950.61     41.02 o 
   2  12   9     1845.91     2032.06     97.14 o 
   3  12   9     2683.81     2625.62     85.12 o 
   4  12   9      665.35      771.71     44.94 o 
 -12  13   9       38.22       79.79     31.90 o 
 -11  13   9       13.91       56.33     22.36 o 
 -10  13   9      315.43      303.13     37.84 o 
  -9  13   9     4340.81     4310.26     96.55 o 
  -8  13   9      191.34      190.23     22.44 o 
  -7  13   9     1949.06     1860.97     51.87 o 
  -6  13   9     2562.11     2600.93     69.34 o 
  -5  13   9      413.59      389.29     19.02 o 
  -4  13   9      563.85      465.70     29.69 o 
  -3  13   9     2121.59     2063.48     35.62 o 
  -2  13   9     2563.97     2434.45     44.73 o 
  -1  13   9     1441.41     1351.10     55.63 o 
   0  13   9      348.42      339.91     25.29 o 
   1  13   9      380.68      430.33     26.57 o 
   2  13   9      112.56       96.64     20.15 o 
   3  13   9       77.48      152.75     25.92 o 
   4  13   9       81.02       86.92     22.84 o 
 -12  14   9     1244.69     1164.59     78.44 o 
 -11  14   9      642.42      657.03     44.18 o 
 -10  14   9      526.83      496.76     48.49 o 
  -9  14   9      244.87      325.94     33.64 o 
  -8  14   9        1.75       19.08     16.37 o 
  -7  14   9      125.88      127.94     15.34 o 
  -6  14   9      159.61      161.66     19.47 o 
  -5  14   9       59.46       78.06     10.55 o 
  -4  14   9     4360.77     4026.91    108.25 o 
  -3  14   9     2169.26     2060.29     36.67 o 
  -2  14   9       68.56       91.79     19.54 o 
  -1  14   9      309.43      324.20     22.26 o 
   0  14   9       31.02       29.85     10.75 o 
   1  14   9      108.67      118.95     19.51 o 
   2  14   9      361.58      355.32     29.26 o 
   3  14   9      341.99      330.71     30.39 o 
   4  14   9      513.54      530.61     39.40 o 
 -12  15   9      382.46      437.34     50.59 o 
 -11  15   9      104.44      160.51     34.93 o 
 -10  15   9     1431.03     1496.76     78.15 o 
  -9  15   9     2607.98     2734.59     79.60 o 
  -8  15   9     4626.32     4595.63     99.84 o 
  -7  15   9     3970.84     3800.86     67.72 o 
  -6  15   9     5121.21     5086.84     86.93 o 
  -5  15   9     2903.58     2900.96     62.26 o 
  -4  15   9      310.70      354.70     30.55 o 
  -3  15   9     2182.44     2093.06     48.70 o 
  -2  15   9     5897.55     5741.80    104.10 o 
  -1  15   9     3264.36     3199.23     58.71 o 
   0  15   9     3181.85     3189.88     54.40 o 
   1  15   9     4035.13     3960.06     69.45 o 
   2  15   9      593.09      600.23     32.73 o 
   3  15   9        1.88       90.69     30.84 o 
 -12  16   9     2117.76     2145.12     98.90 o 
 -11  16   9     1999.87     2076.63     94.63 o 
 -10  16   9     4284.85     4383.33    146.61 o 
  -9  16   9      671.46      801.60     47.01 o 
  -8  16   9       75.72      103.31     25.21 o 
  -7  16   9      474.06      457.79     26.11 o 
  -6  16   9     5830.78     5679.08    342.63 o 
  -5  16   9     9757.96     9600.92    170.98 o 
  -4  16   9     8599.81     8156.12    128.82 o 
  -3  16   9     4823.41     4704.35     99.10 o 
  -2  16   9     3292.71     3224.21     65.41 o 
  -1  16   9     2807.62     2735.78     93.76 o 
   0  16   9        1.45       22.23     17.11 o 
   1  16   9     1000.22     1033.22     37.80 o 
   2  16   9     2268.15     2381.17     89.47 o 
   3  16   9     3048.54     3482.60    116.70 o 
 -12  17   9       15.51       11.51     28.99 o 
 -11  17   9        8.67       48.79     28.68 o 
 -10  17   9       82.04      189.01     38.86 o 
  -9  17   9      842.10     1017.31     52.08 o 
  -8  17   9     2552.48     2534.60     78.07 o 
  -7  17   9     2175.14     2125.48     69.88 o 
  -6  17   9     2036.36     2157.00     85.68 o 
  -5  17   9       73.64      111.69     23.46 o 
  -4  17   9       60.43       56.20     19.59 o 
  -3  17   9      493.61      491.77     36.13 o 
  -2  17   9      869.55      887.48     36.23 o 
  -1  17   9     1607.87     1617.14     56.10 o 
   0  17   9     1550.03     1522.16     58.36 o 
   1  17   9     1516.20     1608.26     46.26 o 
   2  17   9      230.26      288.44     24.90 o 
   3  17   9      323.57      381.13     30.89 o 
 -11  18   9       25.30       50.01     27.62 o 
 -10  18   9      461.52      502.82     52.82 o 
  -9  18   9       10.83       63.69     22.08 o 
  -8  18   9       70.50       63.96     21.85 o 
  -7  18   9      204.11      215.17     26.29 o 
  -6  18   9       59.13      100.43     28.08 o 
  -5  18   9        4.51       20.23     21.87 o 
  -4  18   9        0.26       32.99     16.11 o 
  -3  18   9       34.74       38.68     16.35 o 
  -2  18   9       87.84       92.63     15.87 o 
  -1  18   9       43.96       49.44     16.05 o 
   0  18   9       46.54       29.34     16.50 o 
   1  18   9       12.68       46.19     19.03 o 
   2  18   9       44.94       55.85     14.38 o 
   3  18   9        4.36       18.92     31.22 o 
 -11  19   9      106.80      190.41     84.23 o 
 -10  19   9      475.95      693.99    129.26 o 
  -9  19   9     1683.64     1632.73     67.68 o 
  -8  19   9     2455.98     2345.45     78.36 o 
  -7  19   9     1819.17     1936.76     85.87 o 
  -6  19   9      881.16     1015.64     63.44 o 
  -5  19   9      170.71      218.71     27.59 o 
  -4  19   9      231.75      271.11     30.70 o 
  -3  19   9       25.19       68.37     21.35 o 
  -2  19   9     1191.56     1233.89     44.10 o 
  -1  19   9     1019.54      986.49     46.26 o 
   0  19   9     2030.01     1957.67     67.81 o 
   1  19   9      598.41      586.08     40.71 o 
   2  19   9       97.71      110.19     18.26 o 
 -11  20   9     3956.29     3956.40    137.42 o 
 -10  20   9     2843.71     2906.57    114.79 o 
  -9  20   9     1084.94     1174.81     59.59 o 
  -8  20   9       36.80       87.99     26.65 o 
  -7  20   9      993.93     1007.57     65.06 o 
  -6  20   9     5273.23     4666.03    132.53 o 
  -5  20   9     5134.15     4940.75    107.24 o 
  -4  20   9     6632.87     6153.96    119.92 o 
  -3  20   9     3780.62     3698.01     95.11 o 
  -2  20   9      470.98      589.51     41.47 o 
  -1  20   9      155.43      135.82     22.12 o 
   0  20   9      128.70      119.61     25.82 o 
   1  20   9      792.92      728.19     45.66 o 
   2  20   9     2317.97     2339.33     72.84 o 
 -10  21   9      386.50      476.23     52.49 o 
  -9  21   9     1548.60     1528.12     67.07 o 
  -8  21   9     2592.26     2540.18     84.47 o 
  -7  21   9     4565.05     4214.74    130.09 o 
  -6  21   9     3278.88     3311.87    114.51 o 
  -5  21   9     1508.09     1398.42     59.15 o 
  -4  21   9        1.88       16.29     19.48 o 
  -3  21   9      803.93      770.39     46.43 o 
  -2  21   9     1347.33     1397.47     96.03 o 
  -1  21   9      878.58      916.19     41.62 o 
   0  21   9     1558.28     1597.98     63.42 o 
   1  21   9     1311.14     1331.32     61.49 o 
   2  21   9      201.49      277.21     34.91 o 
 -10  22   9      144.68      220.80     41.56 o 
  -9  22   9      109.91       98.19     29.50 o 
  -8  22   9       31.88       83.13     28.30 o 
  -7  22   9       11.69       95.68     31.34 o 
  -6  22   9      121.37      151.39     34.73 o 
  -5  22   9      118.20      108.53     22.11 o 
  -4  22   9     1219.33     1005.51     80.41 o 
  -3  22   9     1667.28     1490.27     63.22 o 
  -2  22   9       36.41       58.88     30.82 o 
  -1  22   9      176.46      174.81     28.32 o 
   0  22   9        7.51        0.28     20.77 o 
   1  22   9      144.50      162.34     34.77 o 
 -10  23   9      378.69      353.90     60.11 o 
  -9  23   9      324.01      332.12     36.50 o 
  -8  23   9      948.05      948.46     55.88 o 
  -7  23   9      155.99      194.11     33.66 o 
  -6  23   9      163.75      187.87     32.95 o 
  -5  23   9      179.03      126.44     23.36 o 
  -4  23   9      267.20      239.05     29.67 o 
  -3  23   9       69.79       77.41     21.90 o 
  -2  23   9     1104.39     1215.86     59.60 o 
  -1  23   9      211.73      261.90     33.64 o 
   0  23   9      153.78      159.40     31.51 o 
   1  23   9       80.92       44.06     25.58 o 
  -9  24   9      650.01      698.96     49.57 o 
  -8  24   9       30.51       74.35     26.75 o 
  -7  24   9       67.24      122.15     65.90 o 
  -6  24   9      939.34      959.59     67.78 o 
  -5  24   9     2409.08     2474.08    111.24 o 
  -4  24   9     3252.03     3095.70     91.22 o 
  -3  24   9      757.50      840.62     49.77 o 
  -2  24   9     1379.47     1504.77     69.11 o 
  -1  24   9       84.81       88.22     27.21 o 
   0  24   9       22.69       11.61     28.07 o 
   1  24   9      507.16      525.26     56.35 o 
  -9  25   9     1689.17     1740.58     77.28 o 
  -8  25   9     3088.75     2978.96     97.74 o 
  -7  25   9     3500.72     3546.76    129.22 o 
  -6  25   9     3058.68     3103.80    120.75 o 
  -5  25   9      377.92      422.53     40.16 o 
  -4  25   9        3.31        3.48     20.66 o 
  -3  25   9     1742.75     1726.69     70.22 o 
  -2  25   9     3654.03     3578.12    102.77 o 
  -1  25   9     3530.51     3477.06    104.21 o 
   0  25   9     2873.00     2993.04     98.97 o 
  -8  26   9       87.08       80.37     26.36 o 
  -7  26   9      599.18      563.55     56.91 o 
  -6  26   9     1290.58     1311.46     81.24 o 
  -5  26   9     1607.27     1455.34     83.85 o 
  -4  26   9     1910.96     1739.78     70.68 o 
  -3  26   9      683.09      600.53     44.19 o 
  -2  26   9      792.03      829.08     53.85 o 
  -1  26   9      148.19      232.61     33.07 o 
  -7  27   9      130.47       96.02     35.13 o 
  -6  27   9       65.75       90.01     30.96 o 
  -5  27   9        2.67       50.16     28.52 o 
  -4  27   9        2.09        1.19     17.76 o 
  -3  27   9      249.40      212.12     33.63 o 
  -2  27   9       18.76       47.85     23.33 o 
  -1  27   9        4.72       -0.26     28.33 o 
  -6  28   9      922.89      924.18     72.58 o 
  -5  28   9     1448.65     1404.83     85.41 o 
  -4  28   9     1137.70     1133.84     77.39 o 
  -3  28   9      603.73      677.63     61.14 o 
  -2  28   9      485.71      482.23     42.14 o 
 -14   0  10     1021.46      975.58     94.86 o 
 -13   0  10     3594.04     3291.22    160.45 o 
 -12   0  10     6190.84     5681.99    130.17 o 
 -11   0  10     2863.26     2848.18     85.80 o 
 -10   0  10     2974.58     2851.17     67.86 o 
  -9   0  10     2314.54     2350.09     56.94 o 
  -8   0  10      514.04      602.23     27.99 o 
  -7   0  10     1669.85     1540.74     31.15 o 
  -6   0  10     8833.90     8434.20    205.30 o 
  -5   0  10     8904.18     8265.35     98.04 o 
  -4   0  10     4421.60     3959.97     42.25 o 
  -3   0  10      541.31      519.36     16.96 o 
  -2   0  10     2667.24     2620.35     44.64 o 
  -1   0  10      140.98      180.66     54.02 o 
   0   0  10     1021.07     1026.30     71.55 o 
   1   0  10     2641.32     2624.59    120.84 o 
   2   0  10     1954.14     1936.69    113.06 o 
   3   0  10     2024.41     2123.69    128.01 o 
   4   0  10     1026.14     1027.89     98.26 o 
 -14   1  10     1418.28     1231.23     72.81 o 
 -13   1  10     1094.70     1035.95     52.65 o 
 -12   1  10      711.93      668.40     34.03 o 
 -11   1  10     1066.00      982.80     33.79 o 
 -10   1  10     2390.16     2281.50     46.58 o 
  -9   1  10     3991.07     3859.14     46.85 o 
  -8   1  10     8670.51     8378.76     80.31 o 
  -7   1  10     6308.87     5947.84     57.08 o 
  -6   1  10      210.23      180.40      6.73 o 
  -5   1  10      271.35      251.24     10.31 o 
  -4   1  10      321.23      292.58      7.51 o 
  -3   1  10     6361.00     6207.53     39.26 o 
  -2   1  10     6098.79     5955.63     66.62 o 
  -1   1  10     5582.78     5371.13     73.42 o 
   0   1  10     3572.77     3427.68    138.22 o 
   1   1  10      933.39      924.14     53.27 o 
   2   1  10      371.25      349.54     38.35 o 
   3   1  10       53.05       99.64     29.76 o 
   4   1  10      152.80      208.98     49.70 o 
 -14   2  10       63.70       47.48     38.37 o 
 -13   2  10        3.85       19.38     28.79 o 
 -12   2  10      104.46      125.98     25.35 o 
 -11   2  10      109.45      150.35     18.51 o 
 -10   2  10      512.77      485.78     23.09 o 
  -9   2  10      893.91      874.63     23.24 o 
  -8   2  10      273.26      291.86     13.52 o 
  -7   2  10       61.34       62.40      6.94 o 
  -6   2  10      190.83      176.24      6.96 o 
  -5   2  10      849.85      834.43     17.15 o 
  -4   2  10      453.16      478.84     10.83 o 
  -3   2  10        1.98       18.75      4.89 o 
  -2   2  10      121.39      124.43      8.10 o 
  -1   2  10       64.43      112.22     16.08 o 
   0   2  10        0.38       35.93     17.41 o 
   1   2  10       75.05       90.50     22.75 o 
   2   2  10        9.22       29.39     20.82 o 
   3   2  10        4.09      -12.50     23.25 o 
   4   2  10        6.86       28.69     26.99 o 
 -13   3  10      406.09      374.14     34.05 o 
 -12   3  10       27.17       71.85     27.41 o 
 -11   3  10      376.09      366.40     22.74 o 
 -10   3  10      727.79      735.92     27.75 o 
  -9   3  10      180.16      245.00     15.29 o 
  -8   3  10     1495.49     1514.71     25.24 o 
  -7   3  10     1407.37     1433.89     36.82 o 
  -6   3  10      813.07      954.88     23.41 o 
  -5   3  10      368.08      404.17     13.79 o 
  -4   3  10      175.32      197.12      9.22 o 
  -3   3  10      226.25      230.38      9.57 o 
  -2   3  10      492.80      471.73     11.70 o 
  -1   3  10     1463.17     1381.55     35.90 o 
   0   3  10     1543.03     1474.06     50.06 o 
   1   3  10      573.18      469.32     38.21 o 
   2   3  10      133.50      156.99     30.67 o 
   3   3  10        0.04       60.08     30.43 o 
   4   3  10       86.06       79.78     37.87 o 
 -13   4  10     1886.69     1906.53     68.89 o 
 -12   4  10     4927.36     4536.50     87.46 o 
 -11   4  10     3700.82     3593.68     73.71 o 
 -10   4  10     2832.85     2832.54     52.25 o 
  -9   4  10     2508.22     2522.66     55.89 o 
  -8   4  10      211.16      211.91     13.81 o 
  -7   4  10     5216.53     5042.88     57.54 o 
  -6   4  10     9982.32     9652.28     90.87 o 
  -5   4  10    14459.48    14046.15    140.40 o 
  -4   4  10    14722.31    14319.17    116.25 o 
  -3   4  10     5787.24     5623.52     54.85 o 
  -2   4  10     1048.35     1001.01     23.36 o 
  -1   4  10       70.07       72.51      9.41 o 
   0   4  10      567.16      542.47     28.09 o 
   1   4  10      465.22      600.09     36.29 o 
   2   4  10     2732.47     2816.97     97.30 o 
   3   4  10     3404.68     3369.93    114.10 o 
   4   4  10     1326.12     1345.50    136.43 o 
 -13   5  10      491.39      515.07     38.31 o 
 -12   5  10        2.74       70.43     22.30 o 
 -11   5  10      104.15      152.29     20.67 o 
 -10   5  10     5842.63     5669.73     73.53 o 
  -9   5  10    15292.00    14646.09     98.99 o 
  -8   5  10    14031.89    13464.75    112.36 o 
  -7   5  10     9836.01     9828.34     89.37 o 
  -6   5  10     2274.81     2275.74     32.56 o 
  -5   5  10      754.56      785.79     21.86 o 
  -4   5  10        7.39       68.51      9.33 o 
  -3   5  10     4347.12     4131.35     80.45 o 
  -2   5  10     6036.68     5870.71     75.99 o 
  -1   5  10     7000.33     6923.73    127.71 o 
   0   5  10     3358.37     3254.35     65.94 o 
   1   5  10     1080.91     1045.01     52.66 o 
   2   5  10      453.75      542.01     35.15 o 
   3   5  10      161.12      248.22     32.99 o 
   4   5  10      613.91      683.22     58.70 o 
 -13   6  10      543.81      582.01     41.74 o 
 -12   6  10     1636.29     1509.87     55.84 o 
 -11   6  10     2018.51     1897.16     60.71 o 
 -10   6  10      228.08      293.20     25.26 o 
  -9   6  10       54.86      259.50     22.20 o 
  -8   6  10      754.78      719.17     30.01 o 
  -7   6  10      743.35      813.79     23.24 o 
  -6   6  10     2375.95     2357.37     36.48 o 
  -5   6  10     2130.87     2073.91     36.98 o 
  -4   6  10     4138.23     3968.00     63.16 o 
  -3   6  10     4101.14     3830.72     60.51 o 
  -2   6  10     1295.07     1229.99     37.99 o 
  -1   6  10      253.54      294.25     16.70 o 
   0   6  10      697.70      749.68     33.76 o 
   1   6  10      990.59      999.64     53.24 o 
   2   6  10      846.99      859.45     43.40 o 
   3   6  10      321.59      335.06     30.79 o 
   4   6  10      224.65      287.35     35.92 o 
 -13   7  10        0.42       45.36     18.59 o 
 -12   7  10        0.66       62.75     20.44 o 
 -11   7  10      318.51      322.56     27.17 o 
 -10   7  10     1240.24     1093.19     41.82 o 
  -9   7  10     1260.35     1256.33     38.30 o 
  -8   7  10       94.09      126.61     19.11 o 
  -7   7  10        2.46       13.49      7.57 o 
  -6   7  10       57.53       79.79     11.13 o 
  -5   7  10      401.94      505.14     23.80 o 
  -4   7  10      303.10      319.99     13.37 o 
  -3   7  10      191.38      213.56     23.51 o 
  -2   7  10      494.83      475.74     16.47 o 
  -1   7  10       30.43       45.42     10.26 o 
   0   7  10       28.26       64.48     16.40 o 
   1   7  10      193.76      189.16     30.02 o 
   2   7  10      236.43      307.16     43.45 o 
   3   7  10       31.09      172.81     31.63 o 
   4   7  10        1.28       46.96     27.35 o 
 -13   8  10     1528.81     1510.93     64.82 o 
 -12   8  10     1763.83     1661.98     56.09 o 
 -11   8  10     1838.35     1910.64     57.10 o 
 -10   8  10      163.47      290.06     26.05 o 
  -9   8  10      480.63      597.69     32.31 o 
  -8   8  10       60.57      106.10     19.38 o 
  -7   8  10     1166.96     1055.19     27.09 o 
  -6   8  10     4220.52     4096.83     54.94 o 
  -5   8  10    11242.49    10871.48    112.32 o 
  -4   8  10     9162.55     8768.66     95.35 o 
  -3   8  10     7561.58     7285.35    117.00 o 
  -2   8  10      816.91      777.71     20.63 o 
  -1   8  10      388.19      435.55     20.41 o 
   0   8  10       70.88      169.10     29.36 o 
   1   8  10       62.81      109.08     27.51 o 
   2   8  10     2693.55     2810.30     72.76 o 
   3   8  10     2682.20     2762.67     76.92 o 
   4   8  10     1055.00     1181.25     59.97 o 
 -13   9  10      217.32      340.57     35.35 o 
 -12   9  10        6.64       80.23     23.77 o 
 -11   9  10       81.00      163.62     37.34 o 
 -10   9  10     1182.62     1288.56     72.12 o 
  -9   9  10     8582.26     8554.56    124.64 o 
  -8   9  10     3810.14     3861.26     81.31 o 
  -7   9  10     6940.84     6920.42    128.74 o 
  -6   9  10     3240.77     3271.42     48.92 o 
  -5   9  10      512.55      545.35     33.19 o 
  -4   9  10       75.75      107.73     10.10 o 
  -3   9  10     3456.69     3330.66     73.59 o 
  -2   9  10     9272.37     9095.44    129.66 o 
  -1   9  10     9660.25     9446.38     96.07 o 
   0   9  10     6355.34     6383.41     85.74 o 
   1   9  10     1828.78     1846.74     57.22 o 
   2   9  10      883.21      995.34     46.75 o 
   3   9  10      166.65      290.76     47.99 o 
 -13  10  10     2021.79     2077.04     76.43 o 
 -12  10  10     1713.47     1658.00     65.60 o 
 -11  10  10     3869.27     3690.04    112.03 o 
 -10  10  10     3300.68     3259.60     97.90 o 
  -9  10  10      117.98      289.94     31.65 o 
  -8  10  10      138.49      158.57     20.50 o 
  -7  10  10     3349.60     3352.63     76.45 o 
  -6  10  10     5601.99     5478.25     62.70 o 
  -5  10  10     7729.81     7449.51    123.70 o 
  -4  10  10     2845.71     2642.00     40.65 o 
  -3  10  10     2819.62     2642.19     42.10 o 
  -2  10  10     4071.58     4014.69     63.63 o 
  -1  10  10      184.35      228.44     18.86 o 
   0  10  10     2345.41     2291.52     53.56 o 
   1  10  10      943.11      953.72     41.86 o 
   2  10  10     1980.91     2206.90     66.06 o 
   3  10  10     1525.80     1594.48     59.98 o 
 -13  11  10       31.65      159.51     43.08 o 
 -12  11  10        1.81       28.09     31.73 o 
 -11  11  10       80.04       95.35     27.43 o 
 -10  11  10       63.03       74.47     20.11 o 
  -9  11  10      360.93      455.21     44.07 o 
  -8  11  10     1142.20     1056.22     45.66 o 
  -7  11  10      348.54      388.21     29.48 o 
  -6  11  10       41.35       97.86     14.40 o 
  -5  11  10     1626.25     1783.63     58.58 o 
  -4  11  10      129.32      136.85     14.22 o 
  -3  11  10      470.76      433.62     18.74 o 
  -2  11  10      532.77      545.19     24.77 o 
  -1  11  10       27.29       32.11     10.33 o 
   0  11  10      303.50      335.84     22.93 o 
   1  11  10      398.05      398.09     28.56 o 
   2  11  10       49.09      105.47     21.49 o 
   3  11  10       33.00       90.24     23.39 o 
 -13  12  10     1038.08     1121.27     59.97 o 
 -12  12  10      730.43      788.85     78.75 o 
 -11  12  10     1040.65     1103.39     55.47 o 
 -10  12  10       47.56      116.28     39.06 o 
  -9  12  10     2719.83     2801.25    100.57 o 
  -8  12  10       49.81       74.50     21.20 o 
  -7  12  10       92.89      151.42     24.33 o 
  -6  12  10     3691.48     3473.96    115.54 o 
  -5  12  10     4524.04     4321.44     90.11 o 
  -4  12  10      527.02      444.79     30.61 o 
  -3  12  10       17.11       69.33     18.73 o 
  -2  12  10        5.69       33.91     10.67 o 
  -1  12  10      149.16      132.69     14.07 o 
   0  12  10        6.68       52.66     15.43 o 
   1  12  10      195.17      213.43     20.78 o 
   2  12  10      399.90      358.42     29.80 o 
   3  12  10      712.21      713.89     49.52 o 
 -12  13  10      162.59      187.41     34.66 o 
 -11  13  10       83.72      171.97     46.87 o 
 -10  13  10     2905.67     2914.85     82.65 o 
  -9  13  10     7156.69     7369.89    126.09 o 
  -8  13  10     4923.67     4853.87     99.99 o 
  -7  13  10     7971.76     7657.80    208.73 o 
  -6  13  10     1751.90     1826.91    101.14 o 
  -5  13  10       69.02       68.21     17.94 o 
  -4  13  10      429.99      396.77     20.08 o 
  -3  13  10     2430.52     2296.98     43.24 o 
  -2  13  10     3668.52     3651.29     57.85 o 
  -1  13  10     4841.37     4684.00     74.56 o 
   0  13  10     3793.66     3784.56     61.79 o 
   1  13  10     1031.44     1095.86     41.18 o 
   2  13  10      242.64      250.58     27.17 o 
   3  13  10       19.56       80.65     26.75 o 
 -12  14  10     1107.46     1274.18     74.53 o 
 -11  14  10     3553.16     3678.96    121.73 o 
 -10  14  10     1639.09     1753.55     66.33 o 
  -9  14  10      389.23      533.40     39.89 o 
  -8  14  10       35.61       48.76     16.96 o 
  -7  14  10     2123.44     2086.66     67.83 o 
  -6  14  10     6298.97     6231.57    112.12 o 
  -5  14  10     2326.43     2163.04     66.83 o 
  -4  14  10     3543.85     3188.25    120.19 o 
  -3  14  10     5904.16     5713.58     82.61 o 
  -2  14  10     4247.08     4024.52     61.05 o 
  -1  14  10       14.99       38.42     15.46 o 
   0  14  10       34.40       58.18     12.33 o 
   1  14  10     1100.21     1182.57     48.26 o 
   2  14  10     2082.33     2251.35     62.21 o 
   3  14  10     2239.03     2318.11     74.46 o 
 -12  15  10      368.45      358.45     46.88 o 
 -11  15  10      159.78      185.27     36.94 o 
 -10  15  10      825.17      878.84     50.30 o 
  -9  15  10     1751.26     1804.81     66.15 o 
  -8  15  10     1129.75     1027.41     49.29 o 
  -7  15  10      772.47      787.91     43.53 o 
  -6  15  10      480.04      540.45     44.29 o 
  -5  15  10      102.06      120.44     22.51 o 
  -4  15  10      127.56      130.49     18.90 o 
  -3  15  10       71.43      112.85     16.30 o 
  -2  15  10      253.20      261.15     18.15 o 
  -1  15  10     2063.55     1922.01     61.34 o 
   0  15  10      513.00      568.97     30.40 o 
   1  15  10      642.41      654.78     31.21 o 
   2  15  10      233.02      320.41     28.02 o 
 -12  16  10       42.73       16.78     22.63 o 
 -11  16  10       12.88       75.33     28.74 o 
 -10  16  10      209.92      246.36     31.51 o 
  -9  16  10      434.25      460.26     38.88 o 
  -8  16  10      130.94      138.03     24.56 o 
  -7  16  10      122.82      137.61     34.03 o 
  -6  16  10      675.15      601.77     39.16 o 
  -5  16  10     1292.05     1319.40     54.84 o 
  -4  16  10       13.36       15.77     21.93 o 
  -3  16  10        3.65       40.47     16.94 o 
  -2  16  10       76.75       69.08     14.85 o 
  -1  16  10       77.74      109.31     21.98 o 
   0  16  10        0.33       29.34     16.78 o 
   1  16  10       12.12       14.36     14.37 o 
   2  16  10      153.40      172.41     22.35 o 
 -12  17  10        8.03       53.81     29.01 o 
 -11  17  10      879.25      788.88     61.85 o 
 -10  17  10     1340.68     1236.28     59.65 o 
  -9  17  10     2949.32     3048.51     88.74 o 
  -8  17  10     3334.68     3122.57     87.40 o 
  -7  17  10     3209.64     3090.28     87.34 o 
  -6  17  10      881.95      928.69     48.44 o 
  -5  17  10       69.39       90.55     18.77 o 
  -4  17  10      159.44      147.53     22.55 o 
  -3  17  10      333.78      337.35     31.90 o 
  -2  17  10     1732.62     1660.38     65.21 o 
  -1  17  10     1405.37     1447.59     55.09 o 
   0  17  10     1791.68     1775.51     64.54 o 
   1  17  10      477.60      483.88     31.24 o 
   2  17  10      208.33      232.90     25.80 o 
 -11  18  10     3123.10     3128.40    120.74 o 
 -10  18  10     1743.27     1847.05     72.75 o 
  -9  18  10      538.57      623.00     45.87 o 
  -8  18  10       79.25      156.20     30.86 o 
  -7  18  10     3367.77     3230.21    109.87 o 
  -6  18  10     5008.17     4723.16    109.02 o 
  -5  18  10     3896.21     3909.09     95.73 o 
  -4  18  10     3858.19     3670.32     93.75 o 
  -3  18  10     3640.78     3642.78     95.53 o 
  -2  18  10       51.46       64.96     19.27 o 
  -1  18  10      153.14      128.91     29.97 o 
   0  18  10       82.80       84.52     24.09 o 
   1  18  10     1142.76     1184.98     61.76 o 
   2  18  10     1745.27     1872.43     62.07 o 
 -11  19  10       35.42      182.44     43.12 o 
 -10  19  10      726.09      764.64     50.11 o 
  -9  19  10     1706.43     1707.84     69.17 o 
  -8  19  10     2864.30     2880.59     87.71 o 
  -7  19  10     4409.47     4264.30    127.84 o 
  -6  19  10      503.59      568.04     40.82 o 
  -5  19  10       66.21       93.19     20.56 o 
  -4  19  10      265.30      279.31     30.07 o 
  -3  19  10      360.27      451.94     38.25 o 
  -2  19  10      296.13      333.09     33.27 o 
  -1  19  10     2253.86     2149.74     94.70 o 
   0  19  10     1056.79     1031.61     78.35 o 
   1  19  10      657.55      718.00     62.57 o 
 -11  20  10      101.17      209.82     44.03 o 
 -10  20  10        5.60       99.25     26.13 o 
  -9  20  10       20.57       22.78     21.30 o 
  -8  20  10       28.41      114.22     29.94 o 
  -7  20  10       22.30      160.20    104.31 o 
  -6  20  10       65.35       66.33     20.64 o 
  -5  20  10       24.98       10.25     17.02 o 
  -4  20  10        2.33       55.60     18.89 o 
  -3  20  10      752.80      661.63     43.58 o 
  -2  20  10        0.25       28.79     21.31 o 
  -1  20  10       15.05       43.95     18.44 o 
   0  20  10       81.03       48.90     28.40 o 
   1  20  10        5.58       36.76     30.70 o 
 -10  21  10      494.94      465.17     52.86 o 
  -9  21  10     1360.95     1346.21     64.69 o 
  -8  21  10     2631.81     2484.67     85.32 o 
  -7  21  10      796.96      818.35     60.72 o 
  -6  21  10      200.23      221.13     54.02 o 
  -5  21  10       10.47       42.18     21.14 o 
  -4  21  10       72.30       81.45     23.54 o 
  -3  21  10      539.73      486.32     38.93 o 
  -2  21  10     3235.29     2975.64     92.52 o 
  -1  21  10      291.64      306.09     34.18 o 
   0  21  10      438.90      341.35     45.17 o 
   1  21  10      383.45      273.71     41.65 o 
 -10  22  10     1573.15     1476.58     86.57 o 
  -9  22  10      457.67      516.65     48.67 o 
  -8  22  10       18.05      112.18     31.24 o 
  -7  22  10      547.64      581.79     74.60 o 
  -6  22  10     3567.15     3550.52    122.08 o 
  -5  22  10     3128.51     2966.07     88.90 o 
  -4  22  10     3393.69     3361.92     95.73 o 
  -3  22  10      580.14      601.41     43.77 o 
  -2  22  10      230.18      296.95     36.10 o 
  -1  22  10      172.58      178.77     29.68 o 
   0  22  10       18.37        7.78     32.56 o 
 -10  23  10      982.14     1053.61     75.89 o 
  -9  23  10     2322.63     2355.85     87.34 o 
  -8  23  10     4689.23     4496.90    117.70 o 
  -7  23  10     2065.04     2069.52    137.09 o 
  -6  23  10      310.94      470.21     50.55 o 
  -5  23  10       15.11       71.65     27.62 o 
  -4  23  10      159.20      201.07     28.10 o 
  -3  23  10     2619.15     2566.52     86.43 o 
  -2  23  10     4050.43     4170.27    112.27 o 
  -1  23  10     3001.87     3073.50     99.05 o 
   0  23  10     1970.44     2010.45    100.78 o 
  -9  24  10      153.71      182.55     30.62 o 
  -8  24  10      119.83      202.19     35.16 o 
  -7  24  10      228.62      280.42     42.06 o 
  -6  24  10      673.97      593.38     55.71 o 
  -5  24  10     1169.27     1028.03     55.23 o 
  -4  24  10      684.43      732.83     48.01 o 
  -3  24  10      251.65      281.78     35.58 o 
  -2  24  10     1019.25     1000.85     72.17 o 
  -1  24  10       35.01       98.75     28.05 o 
  -8  25  10      104.76      125.80     27.82 o 
  -7  25  10       58.57      126.14     36.31 o 
  -6  25  10        1.91       35.88     24.68 o 
  -5  25  10       33.64       39.02     22.06 o 
  -4  25  10       48.67       96.82     25.52 o 
  -3  25  10      397.95      403.75     38.94 o 
  -2  25  10       76.16       85.25     24.03 o 
  -1  25  10      182.89      165.17     28.62 o 
  -8  26  10      128.84      177.50     34.54 o 
  -7  26  10      232.28      426.69     54.97 o 
  -6  26  10     1411.23     1330.88     82.80 o 
  -5  26  10     2359.71     2248.04     82.57 o 
  -4  26  10     2643.58     2506.92     87.93 o 
  -3  26  10     1390.37     1423.63     67.99 o 
  -2  26  10      202.83      269.39     39.72 o 
  -7  27  10     3646.81     3745.82    150.14 o 
  -6  27  10     1396.79     1277.51     82.77 o 
  -5  27  10       73.50       82.48     23.44 o 
  -4  27  10      122.29      141.09     28.63 o 
  -3  27  10      788.68      756.66     51.72 o 
 -14   1  11      590.97      554.38     52.77 o 
 -13   1  11       22.17       62.09     29.10 o 
 -12   1  11       27.57       21.80     33.39 o 
 -11   1  11      208.71      205.41     24.33 o 
 -10   1  11     1198.84     1190.83     35.97 o 
  -9   1  11     2307.10     2304.36     40.89 o 
  -8   1  11     3594.34     3526.85     39.45 o 
  -7   1  11     1704.18     1771.08     60.39 o 
  -6   1  11     3210.48     3261.61     55.04 o 
  -5   1  11       43.29       57.81      7.25 o 
  -4   1  11     1450.81     1384.10     38.38 o 
  -3   1  11     1378.91     1316.29     20.71 o 
  -2   1  11     3234.69     3128.14     30.29 o 
  -1   1  11     1674.58     1699.14     41.44 o 
   0   1  11     1103.14     1117.96     46.69 o 
   1   1  11      381.37      450.41     41.20 o 
   2   1  11      108.29      164.00     33.73 o 
   3   1  11      103.64       76.77     31.59 o 
 -14   2  11      917.17      899.79     63.93 o 
 -13   2  11     2226.01     2197.45     93.69 o 
 -12   2  11     2401.81     2294.12     75.20 o 
 -11   2  11     2255.60     2273.43     57.84 o 
 -10   2  11     3188.52     3201.40     55.86 o 
  -9   2  11      877.49      839.23     26.37 o 
  -8   2  11      248.81      285.03     16.40 o 
  -7   2  11     3436.51     3412.06     46.86 o 
  -6   2  11     8959.89     8829.59     71.60 o 
  -5   2  11    10046.92     9827.16     62.86 o 
  -4   2  11    13330.31    13021.92    100.98 o 
  -3   2  11      743.31      747.88     13.48 o 
  -2   2  11      667.77      706.42     32.51 o 
  -1   2  11      333.31      343.43     23.69 o 
   0   2  11      834.41      882.71     37.43 o 
   1   2  11     2236.35     2226.42     82.61 o 
   2   2  11     3841.98     3891.18    118.36 o 
   3   2  11     1751.68     1901.48     90.61 o 
 -14   3  11      391.57      398.96     44.59 o 
 -13   3  11       41.71       79.23     39.13 o 
 -12   3  11       72.79      101.23     25.47 o 
 -11   3  11      447.08      442.68     28.14 o 
 -10   3  11     2228.48     2325.87     48.82 o 
  -9   3  11     4502.98     4397.72     63.56 o 
  -8   3  11     7505.11     7463.64     84.45 o 
  -7   3  11     3282.02     3427.26     48.01 o 
  -6   3  11     3210.24     3197.99     42.42 o 
  -5   3  11      506.88      498.03     15.95 o 
  -4   3  11     1376.86     1415.57     30.76 o 
  -3   3  11     5943.45     5524.86     86.81 o 
  -2   3  11     5330.85     5437.16     57.43 o 
  -1   3  11     5763.09     5750.31     84.12 o 
   0   3  11     2024.07     2022.25     54.26 o 
   1   3  11       53.34        8.01     18.97 o 
   2   3  11       40.94       46.71     27.69 o 
   3   3  11      133.92      134.10     33.28 o 
 -13   4  11      457.46      453.35     67.60 o 
 -12   4  11      296.68      280.06     32.14 o 
 -11   4  11       69.30       79.67     18.98 o 
 -10   4  11      333.60      350.02     21.93 o 
  -9   4  11     1311.30     1371.10     40.08 o 
  -8   4  11        8.49       57.27     11.73 o 
  -7   4  11      412.72      429.60     19.05 o 
  -6   4  11      430.22      452.80     19.90 o 
  -5   4  11     2424.96     2431.53     36.29 o 
  -4   4  11     2387.26     2270.16     33.79 o 
  -3   4  11      297.19      319.33     11.69 o 
  -2   4  11      174.75      185.93     13.55 o 
  -1   4  11      194.28      215.33     20.45 o 
   0   4  11      179.32      173.56     20.17 o 
   1   4  11     1027.62      962.19     41.91 o 
   2   4  11       43.19      102.04     21.23 o 
   3   4  11       87.53      139.62     31.02 o 
 -13   5  11        0.34      107.71     27.70 o 
 -12   5  11       63.21       89.54     19.71 o 
 -11   5  11      503.00      540.07     32.00 o 
 -10   5  11      439.10      490.04     25.87 o 
  -9   5  11     1516.07     1525.02     47.34 o 
  -8   5  11     1325.30     1275.59     29.72 o 
  -7   5  11      189.04      220.98     14.35 o 
  -6   5  11       41.79      113.14     17.46 o 
  -5   5  11      399.96      479.59     21.23 o 
  -4   5  11      232.75      251.57     13.62 o 
  -3   5  11      361.17      325.06     14.12 o 
  -2   5  11     1314.04     1302.90     31.51 o 
  -1   5  11      720.23      661.56     27.02 o 
   0   5  11      697.55      634.54     32.04 o 
   1   5  11      212.99      276.11     26.14 o 
   2   5  11       44.63      137.04     26.11 o 
   3   5  11       24.43       90.13     24.45 o 
 -13   6  11     2583.36     2465.82     69.53 o 
 -12   6  11     1923.02     1957.10     59.17 o 
 -11   6  11     2365.03     2420.82     63.13 o 
 -10   6  11     2789.39     2897.02     57.97 o 
  -9   6  11      214.65      287.81     21.70 o 
  -8   6  11      318.62      297.25     18.23 o 
  -7   6  11     3633.88     3566.73     55.51 o 
  -6   6  11    12115.59    11695.00    102.65 o 
  -5   6  11    12503.59    11927.64    114.50 o 
  -4   6  11     4172.43     4044.16     49.65 o 
  -3   6  11      388.93      446.22     17.09 o 
  -2   6  11     1946.48     1817.01     37.39 o 
  -1   6  11      441.67      381.83     19.36 o 
   0   6  11      376.18      403.64     26.95 o 
   1   6  11     1528.08     1584.26     53.87 o 
   2   6  11     2414.32     2337.79     68.75 o 
   3   6  11     1332.73     1456.50     58.82 o 
 -13   7  11      143.60      219.30     27.20 o 
 -12   7  11       16.38       80.27     21.05 o 
 -11   7  11      997.48     1095.00     69.30 o 
 -10   7  11     6135.23     6011.57     83.79 o 
  -9   7  11     5214.70     5245.48     76.23 o 
  -8   7  11     6929.05     6651.14     64.07 o 
  -7   7  11     7482.59     7252.53     74.04 o 
  -6   7  11     2702.97     2676.42     54.51 o 
  -5   7  11        8.65       77.37     15.88 o 
  -4   7  11     3085.21     2956.69     41.25 o 
  -3   7  11     5540.38     5365.31     76.46 o 
  -2   7  11     6279.56     6193.85     88.59 o 
  -1   7  11     5517.50     5507.47     92.48 o 
   0   7  11     3091.72     3032.20     77.42 o 
   1   7  11      782.65      892.84     41.93 o 
   2   7  11       75.69      177.40     33.09 o 
   3   7  11      256.55      305.85     41.26 o 
 -13   8  11     1024.52     1053.64     57.37 o 
 -12   8  11     2288.63     2236.08     77.46 o 
 -11   8  11     1531.30     1664.45     59.47 o 
 -10   8  11     1514.54     1513.65     49.19 o 
  -9   8  11       94.71      202.13     20.64 o 
  -8   8  11      380.48      381.71     16.60 o 
  -7   8  11     1029.24      981.71     28.06 o 
  -6   8  11     2843.81     2764.41     45.19 o 
  -5   8  11     7724.23     7515.06    114.42 o 
  -4   8  11     7755.19     7524.81    107.57 o 
  -3   8  11      677.21      675.55     21.15 o 
  -2   8  11        3.74       47.61     19.04 o 
  -1   8  11      410.91      417.55     22.34 o 
   0   8  11      723.44      708.47     31.57 o 
   1   8  11     1939.49     1901.51     59.12 o 
   2   8  11      617.37      673.91     38.97 o 
   3   8  11      520.88      552.23     38.80 o 
 -13   9  11       21.19      112.88     40.00 o 
 -12   9  11        2.09       75.43     24.74 o 
 -11   9  11        1.94       71.13     22.10 o 
 -10   9  11      337.34      379.80     28.67 o 
  -9   9  11      997.47     1085.24     47.54 o 
  -8   9  11       74.91       63.18     16.12 o 
  -7   9  11      210.98      216.74     15.42 o 
  -6   9  11       37.74      120.03     17.20 o 
  -5   9  11      713.59      783.13     35.53 o 
  -4   9  11       16.94       49.27     11.07 o 
  -3   9  11      185.97      155.82     11.32 o 
  -2   9  11       54.51       39.11     12.41 o 
  -1   9  11       12.34       25.55     10.66 o 
   0   9  11       35.51       56.91     14.05 o 
   1   9  11       13.30       62.73     18.74 o 
   2   9  11        1.24       19.91     17.65 o 
 -13  10  11     1768.51     1900.55     91.64 o 
 -12  10  11     1273.55     1306.49     58.72 o 
 -11  10  11      819.06      937.75     48.91 o 
 -10  10  11       45.25      247.18     33.07 o 
  -9  10  11     2477.99     2593.55     73.58 o 
  -8  10  11       60.43       97.32     20.89 o 
  -7  10  11     2975.68     2647.80    112.20 o 
  -6  10  11     8934.14     8663.13     86.85 o 
  -5  10  11     5479.08     5198.85     98.88 o 
  -4  10  11       45.26       61.49      9.70 o 
  -3  10  11      299.48      302.48     16.27 o 
  -2  10  11       43.09       48.70     11.11 o 
  -1  10  11      126.77      194.45     20.62 o 
   0  10  11        3.93       23.83     13.35 o 
   1  10  11      533.66      550.68     34.03 o 
   2  10  11      957.06      889.47     45.37 o 
 -13  11  11      181.19      265.02     35.05 o 
 -12  11  11        4.85       74.98     26.16 o 
 -11  11  11      326.91      405.23     34.85 o 
 -10  11  11     9997.08    10107.01    147.28 o 
  -9  11  11    12702.92    12825.09    161.10 o 
  -8  11  11     6620.67     6522.46    112.68 o 
  -7  11  11     2680.67     2570.92     70.29 o 
  -6  11  11     1027.35     1001.33     31.07 o 
  -5  11  11      549.21      540.38     34.46 o 
  -4  11  11     3258.05     3008.33     59.39 o 
  -3  11  11     5030.04     4936.56     71.18 o 
  -2  11  11     3236.89     3114.28     48.71 o 
  -1  11  11     4947.29     4943.49     68.30 o 
   0  11  11     1499.16     1524.62     47.48 o 
   1  11  11      496.81      537.00     30.98 o 
   2  11  11       24.56       65.61     20.91 o 
 -13  12  11     1220.17     1294.75     62.63 o 
 -12  12  11     2233.43     2187.02     93.63 o 
 -11  12  11     2093.16     2238.18     92.12 o 
 -10  12  11      849.10     1098.52     55.26 o 
  -9  12  11        4.33      195.35     33.07 o 
  -8  12  11      453.34      482.05     34.63 o 
  -7  12  11     1134.05     1137.45     50.37 o 
  -6  12  11     4122.41     3942.91     67.98 o 
  -5  12  11     1536.33     1465.02     57.66 o 
  -4  12  11     5067.18     4832.87    107.87 o 
  -3  12  11     5121.68     5077.20     84.49 o 
  -2  12  11      186.72      171.27     15.63 o 
  -1  12  11        2.96       56.72     14.55 o 
   0  12  11      163.65      200.56     18.25 o 
   1  12  11     1362.15     1415.08     47.51 o 
   2  12  11     1164.08     1231.03     64.32 o 
 -12  13  11       24.23       72.44     45.55 o 
 -11  13  11      502.48      563.89     51.56 o 
 -10  13  11     3461.69     3351.52     89.26 o 
  -9  13  11      154.61      250.53     29.90 o 
  -8  13  11      445.26      440.85     42.95 o 
  -7  13  11      640.70      630.16     38.39 o 
  -6  13  11     1471.16     1432.44     56.41 o 
  -5  13  11      182.93      150.40     21.18 o 
  -4  13  11      387.44      423.66     34.49 o 
  -3  13  11       74.07      138.06     18.72 o 
  -2  13  11      590.35      598.01     26.19 o 
  -1  13  11     1991.49     1857.45     55.31 o 
   0  13  11      189.84      212.64     29.95 o 
   1  13  11      193.22      154.89     28.75 o 
   2  13  11        0.10      -10.60     18.45 o 
 -12  14  11      108.40       70.01     33.52 o 
 -11  14  11      602.63      696.97     57.09 o 
 -10  14  11      233.32      370.93     37.65 o 
  -9  14  11      886.75      937.47     50.14 o 
  -8  14  11      142.61      193.01     27.66 o 
  -7  14  11     1045.81     1020.75     48.68 o 
  -6  14  11     1367.74     1386.97     56.12 o 
  -5  14  11     1104.62     1033.26     48.40 o 
  -4  14  11      166.72      189.32     25.20 o 
  -3  14  11      220.21      241.52     20.83 o 
  -2  14  11        5.92        9.30     11.82 o 
  -1  14  11      390.03      409.72     37.58 o 
   0  14  11       68.47       62.33     23.37 o 
   1  14  11      125.83       97.90     24.59 o 
   2  14  11      131.61      118.76     26.42 o 
 -12  15  11       32.09       69.22     25.99 o 
 -11  15  11       87.36      226.05     63.46 o 
 -10  15  11     1694.26     1873.88     87.31 o 
  -9  15  11     5060.99     5266.59    112.41 o 
  -8  15  11     4032.60     3883.55     95.30 o 
  -7  15  11     1442.55     1498.73     59.33 o 
  -6  15  11        9.29       37.57     19.41 o 
  -5  15  11       68.82       70.85     18.57 o 
  -4  15  11     1223.46     1290.61     56.75 o 
  -3  15  11     2463.91     2465.28     90.51 o 
  -2  15  11     1553.07     1443.91     76.25 o 
  -1  15  11     2350.80     2338.31    109.51 o 
   0  15  11     1671.88     1681.31     60.45 o 
   1  15  11      412.80      425.78     33.66 o 
 -12  16  11     3391.42     3025.35    117.52 o 
 -11  16  11     2870.67     2960.74    113.39 o 
 -10  16  11      867.78      954.88     52.43 o 
  -9  16  11        2.74       68.80     23.71 o 
  -8  16  11     1028.25      928.66     49.79 o 
  -7  16  11     1645.83     1611.32     62.58 o 
  -6  16  11     4015.83     3822.94     95.02 o 
  -5  16  11     5149.14     5007.92    113.66 o 
  -4  16  11     4593.53     4277.60    115.88 o 
  -3  16  11     1878.78     1741.42     66.91 o 
  -2  16  11       44.09       52.30     22.10 o 
  -1  16  11      168.52      197.91     35.79 o 
   0  16  11      389.15      478.15     47.59 o 
   1  16  11     1261.61     1370.44     52.12 o 
 -12  17  11      111.17      137.16     34.74 o 
 -11  17  11      294.29      370.67     45.05 o 
 -10  17  11     1781.53     1776.64     89.02 o 
  -9  17  11      605.30      652.39     44.04 o 
  -8  17  11      873.21      868.24     48.92 o 
  -7  17  11      991.56      990.06     51.16 o 
  -6  17  11      174.35      186.37     30.96 o 
  -5  17  11       20.11       63.58     20.83 o 
  -4  17  11      900.63      885.02     61.25 o 
  -3  17  11     1170.75     1277.12     65.03 o 
  -2  17  11      412.89      399.52     36.41 o 
  -1  17  11     1864.35     2021.81     93.62 o 
   0  17  11     1020.50     1104.75     72.44 o 
   1  17  11      459.44      488.39     38.53 o 
 -11  18  11       13.10       35.41     32.50 o 
 -10  18  11        3.88       24.93     20.68 o 
  -9  18  11        6.17       61.37     21.70 o 
  -8  18  11       50.66      107.03     27.14 o 
  -7  18  11       13.51       75.83     29.70 o 
  -6  18  11      214.70      223.96     29.34 o 
  -5  18  11      324.93      328.05     32.53 o 
  -4  18  11       51.86       98.34     28.22 o 
  -3  18  11        0.79       12.62     18.83 o 
  -2  18  11       44.44       34.76     19.12 o 
  -1  18  11      288.97      308.25     43.41 o 
   0  18  11        0.51       36.58     34.09 o 
   1  18  11        5.89       27.36     21.87 o 
 -11  19  11      431.95      540.67    108.79 o 
 -10  19  11      712.81      691.61     48.14 o 
  -9  19  11     1366.86     1324.13     62.50 o 
  -8  19  11     2442.42     2406.65    110.35 o 
  -7  19  11     2108.81     2060.94     91.28 o 
  -6  19  11      170.24      194.10     27.77 o 
  -5  19  11        0.02       54.49     22.00 o 
  -4  19  11      550.52      585.08     53.85 o 
  -3  19  11      308.33      330.90     56.58 o 
  -2  19  11      825.31      760.59     48.76 o 
  -1  19  11      970.22     1015.12     63.52 o 
   0  19  11      956.94      950.58     69.43 o 
 -11  20  11     1498.62     1611.96    122.09 o 
 -10  20  11     1010.61     1019.32     58.37 o 
  -9  20  11       20.44       56.64     25.95 o 
  -8  20  11      459.96      551.53     44.73 o 
  -7  20  11     1223.83     1251.42     74.68 o 
  -6  20  11     2813.92     2790.19     86.39 o 
  -5  20  11     4767.29     4597.24    111.23 o 
  -4  20  11     4086.10     4049.56    105.46 o 
  -3  20  11     1947.52     1851.46     73.69 o 
  -2  20  11        8.43       26.26     21.44 o 
  -1  20  11       13.85       42.36     21.45 o 
   0  20  11      555.63      564.99     56.79 o 
 -10  21  11     1402.09     1566.38     77.75 o 
  -9  21  11     2414.90     2583.45     89.31 o 
  -8  21  11     2515.93     2440.27     85.91 o 
  -7  21  11     1160.08     1084.55     69.86 o 
  -6  21  11      151.73      179.66     28.37 o 
  -5  21  11       31.35       58.55     22.21 o 
  -4  21  11      322.68      336.69     34.62 o 
  -3  21  11      445.17      572.39     44.13 o 
  -2  21  11      911.96      981.39     57.12 o 
  -1  21  11     2267.28     2285.37     87.28 o 
   0  21  11      853.96      978.67     72.31 o 
 -10  22  11      126.49      146.11     28.97 o 
  -9  22  11       52.96       91.98     27.98 o 
  -8  22  11      145.13      237.74     36.21 o 
  -7  22  11      934.23      842.53     63.63 o 
  -6  22  11       42.95       17.58     16.89 o 
  -5  22  11      476.61      472.70     39.45 o 
  -4  22  11      957.26      919.90     69.25 o 
  -3  22  11      548.64      510.89     42.69 o 
  -2  22  11        0.40       35.08     24.86 o 
  -1  22  11       52.12       79.89     26.70 o 
  -9  23  11      151.27      195.56     53.27 o 
  -8  23  11      487.73      463.52     43.28 o 
  -7  23  11      189.81      198.09     35.02 o 
  -6  23  11        7.42      -10.40     17.71 o 
  -5  23  11       12.31       27.32     26.35 o 
  -4  23  11       73.53      163.79     30.90 o 
  -3  23  11       80.56       99.53     25.29 o 
  -2  23  11     1328.25     1266.97     66.07 o 
  -1  23  11      411.16      377.15     40.84 o 
  -9  24  11       30.02       95.97     27.78 o 
  -8  24  11       89.38      236.58     36.76 o 
  -7  24  11      254.13      336.25     44.15 o 
  -6  24  11     2419.49     2244.12     82.71 o 
  -5  24  11     2865.48     2905.04    122.94 o 
  -4  24  11     2716.77     2621.24     90.39 o 
  -3  24  11      556.66      592.24     47.01 o 
  -2  24  11      232.53      314.05     38.87 o 
  -8  25  11     4351.80     3910.84    115.55 o 
  -7  25  11     1589.57     1571.93    105.91 o 
  -6  25  11      583.43      686.04     62.47 o 
  -5  25  11        6.99       64.55     24.08 o 
  -4  25  11      694.11      727.66     52.02 o 
  -3  25  11     1503.94     1543.66     72.94 o 
  -6  26  11     1051.48     1013.42    102.60 o 
  -5  26  11     1391.45     1344.47     66.87 o 
  -4  26  11     1025.43     1043.54     73.79 o 
 -14   0  12     1210.90     1212.66    104.98 o 
 -13   0  12     2810.13     2812.58    151.65 o 
 -12   0  12     1060.01     1224.57     97.67 o 
 -11   0  12     1359.29     1487.26     72.00 o 
 -10   0  12      845.77      803.79     49.40 o 
  -9   0  12       14.49       11.53     29.96 o 
  -8   0  12       59.66      111.03     28.44 o 
  -7   0  12      545.79      544.00     29.21 o 
  -6   0  12     4131.63     4014.16     69.05 o 
  -5   0  12     8440.98     8375.15     97.10 o 
  -4   0  12     3262.53     3273.30     46.00 o 
  -3   0  12      202.31      164.06     12.00 o 
  -2   0  12      826.07      887.95     57.74 o 
  -1   0  12      189.55      292.12     29.13 o 
   0   0  12     1660.79     1742.29    133.26 o 
   1   0  12     4000.15     4001.45    165.01 o 
   2   0  12     2197.26     2240.04    132.76 o 
 -14   1  12      182.07      230.46     38.84 o 
 -13   1  12      274.23      274.26     41.28 o 
 -12   1  12      406.14      399.22     43.28 o 
 -11   1  12     1355.87     1424.95     58.28 o 
 -10   1  12     1454.14     1448.51     35.14 o 
  -9   1  12     2647.65     2649.68     47.65 o 
  -8   1  12     4953.39     4879.72     61.68 o 
  -7   1  12      275.56      274.82     15.75 o 
  -6   1  12     1185.35     1138.49     21.89 o 
  -5   1  12      310.17      328.52     14.21 o 
  -4   1  12      400.61      411.28     14.32 o 
  -3   1  12     6809.10     6507.67     77.12 o 
  -2   1  12     7432.60     7102.38     65.51 o 
  -1   1  12     3853.31     3915.70     60.01 o 
   0   1  12      909.89      972.96     36.76 o 
   1   1  12      306.06      387.91     36.57 o 
   2   1  12       12.03       19.26     36.46 o 
 -14   2  12       99.24       68.29     25.45 o 
 -13   2  12       85.72      111.04     42.61 o 
 -12   2  12       14.76       -7.82     20.78 o 
 -11   2  12        3.06       -6.23     17.16 o 
 -10   2  12        0.21       -1.34     14.23 o 
  -9   2  12       21.34       29.19     12.06 o 
  -8   2  12      352.29      433.24     23.86 o 
  -7   2  12      508.30      500.39     17.93 o 
  -6   2  12      341.81      360.68     13.61 o 
  -5   2  12      861.75      824.13     19.60 o 
  -4   2  12        3.07       26.41      9.42 o 
  -3   2  12      440.75      444.57     19.32 o 
  -2   2  12      501.98      632.62     29.59 o 
  -1   2  12        9.02       61.62     16.57 o 
   0   2  12       16.06       24.83     15.72 o 
   1   2  12      110.38      179.47     23.66 o 
   2   2  12        0.50       41.06     17.86 o 
 -13   3  12        8.71       87.43     35.02 o 
 -12   3  12       12.53       67.35     28.38 o 
 -11   3  12       93.03      130.03     24.52 o 
 -10   3  12      942.19      875.21     36.73 o 
  -9   3  12      958.39      936.60     37.02 o 
  -8   3  12     1914.15     1959.00     38.80 o 
  -7   3  12     3253.28     3177.44     46.99 o 
  -6   3  12      125.12      171.18     12.94 o 
  -5   3  12       32.74       66.88     11.24 o 
  -4   3  12     1373.10     1441.59     27.92 o 
  -3   3  12      327.92      271.07     12.22 o 
  -2   3  12     2658.62     2650.47     41.29 o 
  -1   3  12     1794.13     1703.33     44.41 o 
   0   3  12      391.11      315.22     28.82 o 
   1   3  12        1.92       37.99     18.00 o 
   2   3  12       23.73       90.29     21.88 o 
 -13   4  12     3209.17     3387.34    144.83 o 
 -12   4  12     2737.01     2659.11    111.33 o 
 -11   4  12     2843.54     2844.63     94.87 o 
 -10   4  12      743.96      786.32     36.49 o 
  -9   4  12      159.38      196.64     21.54 o 
  -8   4  12     2983.82     2948.55     66.89 o 
  -7   4  12     5122.34     5170.20     75.50 o 
  -6   4  12     9232.66     9149.96     69.16 o 
  -5   4  12     6518.63     6380.52     67.18 o 
  -4   4  12    10157.39     9655.11    123.69 o 
  -3   4  12     1119.34     1057.00     22.80 o 
  -2   4  12        3.66       60.36     18.24 o 
  -1   4  12      247.06      256.38     19.98 o 
   0   4  12      601.51      661.85     33.94 o 
   1   4  12     1382.56     1403.99     52.02 o 
   2   4  12     1972.05     2049.53     66.72 o 
 -13   5  12        8.27      193.07     34.45 o 
 -12   5  12     1291.93     1154.57     57.54 o 
 -11   5  12     4089.35     4095.34    103.54 o 
 -10   5  12     3781.21     3670.71     75.23 o 
  -9   5  12     5562.99     5324.38     79.14 o 
  -8   5  12     6261.98     6190.35     78.23 o 
  -7   5  12     2476.05     2528.67     49.20 o 
  -6   5  12      313.68      325.91     19.95 o 
  -5   5  12       46.16       79.77     11.85 o 
  -4   5  12     1422.22     1493.47     30.99 o 
  -3   5  12     1785.82     1802.21     31.29 o 
  -2   5  12     7243.54     7014.74     81.05 o 
  -1   5  12     1176.68     1226.66     37.79 o 
   0   5  12      800.25      888.29     39.57 o 
   1   5  12       16.31       46.45     16.89 o 
   2   5  12       73.29      115.31     29.39 o 
 -13   6  12      714.17      825.11     52.19 o 
 -12   6  12       33.31      114.85     25.83 o 
 -11   6  12      414.45      637.54     53.12 o 
 -10   6  12       13.26       86.56     16.98 o 
  -9   6  12       31.48      114.66     32.87 o 
  -8   6  12       24.96       71.42     12.15 o 
  -7   6  12     1419.02     1563.22     60.30 o 
  -6   6  12     2578.28     2550.16     50.03 o 
  -5   6  12     1729.10     1688.17     37.45 o 
  -4   6  12     1447.50     1357.49     29.13 o 
  -3   6  12       26.58       42.39      9.38 o 
  -2   6  12      616.95      635.80     22.62 o 
  -1   6  12      187.68      144.37     15.01 o 
   0   6  12      217.23      181.66     24.81 o 
   1   6  12      289.10      327.21     27.54 o 
   2   6  12      832.35      880.85     46.09 o 
 -13   7  12        0.79       85.42     28.39 o 
 -12   7  12      192.43      177.45     32.32 o 
 -11   7  12       41.89      116.67     18.93 o 
 -10   7  12      535.38      589.53     29.85 o 
  -9   7  12      742.18      675.00     29.35 o 
  -8   7  12      651.10      619.71     30.08 o 
  -7   7  12        2.66       94.54     17.58 o 
  -6   7  12       66.97      135.53     18.18 o 
  -5   7  12      212.83      211.83     15.74 o 
  -4   7  12       33.46       65.13     18.25 o 
  -3   7  12       34.02       57.10     11.57 o 
  -2   7  12        5.70       32.08     12.45 o 
  -1   7  12      139.67      113.41     14.15 o 
   0   7  12       84.19       64.86     16.68 o 
   1   7  12       66.30       40.71     36.30 o 
   2   7  12       24.78      116.97     29.87 o 
 -13   8  12     1001.37     1107.12     70.78 o 
 -12   8  12     1416.27     1527.22     65.54 o 
 -11   8  12     3020.86     3078.85     66.62 o 
 -10   8  12     1760.71     1817.29     56.09 o 
  -9   8  12       21.67       57.07     17.22 o 
  -8   8  12     1756.23     1801.92     51.15 o 
  -7   8  12     5331.13     5164.72    101.83 o 
  -6   8  12     6882.54     6790.30     89.79 o 
  -5   8  12     2799.90     2739.99     48.70 o 
  -4   8  12     2822.91     2647.28     50.22 o 
  -3   8  12     2583.05     2535.90     47.00 o 
  -2   8  12       68.25      120.28     19.29 o 
  -1   8  12      665.98      701.09     32.55 o 
   0   8  12      293.13      274.55     26.02 o 
   1   8  12      687.86      736.37     48.67 o 
   2   8  12     1160.84     1234.64     65.01 o 
 -13   9  12      390.77      409.72     51.17 o 
 -12   9  12       11.05      105.36     35.63 o 
 -11   9  12     1867.52     1924.01     57.75 o 
 -10   9  12     5473.04     5662.33    131.26 o 
  -9   9  12     4617.31     4638.40     82.93 o 
  -8   9  12     8626.38     8315.31    144.32 o 
  -7   9  12     3545.06     3409.32     82.34 o 
  -6   9  12      160.25      230.89     20.68 o 
  -5   9  12      696.74      615.52     30.76 o 
  -4   9  12     1249.43     1295.09     37.91 o 
  -3   9  12     4199.24     4159.64     76.35 o 
  -2   9  12     6703.97     6715.60     74.57 o 
  -1   9  12     2994.14     2945.74     63.21 o 
   0   9  12      896.57      941.29     43.78 o 
   1   9  12      338.04      311.89     34.56 o 
 -13  10  12     2452.62     2274.71    143.82 o 
 -12  10  12     3190.38     3031.42     87.91 o 
 -11  10  12      994.71     1031.57     39.20 o 
 -10  10  12      109.85      244.77     27.46 o 
  -9  10  12      151.60      224.71     24.79 o 
  -8  10  12       50.58       96.33     21.64 o 
  -7  10  12     4064.58     4072.48     69.47 o 
  -6  10  12     5116.62     4851.88     74.76 o 
  -5  10  12     2779.41     2696.88     67.67 o 
  -4  10  12     2170.13     2106.67     48.24 o 
  -3  10  12       75.66      121.75     14.17 o 
  -2  10  12      104.41      183.63     17.54 o 
  -1  10  12      631.40      642.44     31.23 o 
   0  10  12      286.40      271.00     25.90 o 
   1  10  12      458.35      476.65     34.75 o 
 -13  11  12       43.58      137.90     41.96 o 
 -12  11  12       26.68      172.44     31.10 o 
 -11  11  12      333.89      429.19     32.30 o 
 -10  11  12      159.72      260.19     42.30 o 
  -9  11  12      479.47      498.65     36.60 o 
  -8  11  12      511.13      565.92     36.64 o 
  -7  11  12      621.02      686.69     35.68 o 
  -6  11  12        0.13       74.54     19.67 o 
  -5  11  12      413.79      399.17     28.96 o 
  -4  11  12        2.41       17.73     12.41 o 
  -3  11  12       70.77       46.76     11.69 o 
  -2  11  12       85.99      117.54     16.54 o 
  -1  11  12       75.36       91.36     17.16 o 
   0  11  12        0.71       -9.53     14.26 o 
   1  11  12       27.60       19.45     18.02 o 
 -13  12  12      755.09      778.64     62.09 o 
 -12  12  12     1103.73     1038.56     55.11 o 
 -11  12  12     1624.85     1679.63     77.76 o 
 -10  12  12       71.23      215.04     30.03 o 
  -9  12  12       27.34      113.80     28.62 o 
  -8  12  12      685.45      667.83     44.00 o 
  -7  12  12     1560.95     1602.67     52.41 o 
  -6  12  12     1879.14     1775.11     54.35 o 
  -5  12  12      205.56      247.13     37.82 o 
  -4  12  12       15.85       50.53     13.78 o 
  -3  12  12       13.15        4.53     11.96 o 
  -2  12  12       53.77       92.36     19.59 o 
  -1  12  12      125.07      137.17     19.14 o 
   0  12  12      280.82      262.15     26.56 o 
   1  12  12      429.62      419.63     37.04 o 
 -12  13  12      250.96      326.72    120.25 o 
 -11  13  12     1069.75     1095.82     55.29 o 
 -10  13  12     4094.76     4050.53     98.92 o 
  -9  13  12     4772.42     4808.28    105.39 o 
  -8  13  12     3157.39     3102.50     83.45 o 
  -7  13  12     2637.08     2620.67     67.22 o 
  -6  13  12        3.60       62.85     21.66 o 
  -5  13  12     1222.85     1224.68     55.69 o 
  -4  13  12     2411.48     2294.72     74.62 o 
  -3  13  12     2466.15     2521.73     54.05 o 
  -2  13  12     3540.92     3472.98     76.60 o 
  -1  13  12     1415.90     1419.48     81.32 o 
   0  13  12      868.20      936.13     42.02 o 
   1  13  12      220.58      198.21     26.55 o 
 -12  14  12     2148.55     2061.59     76.99 o 
 -11  14  12     1323.87     1454.19     63.58 o 
 -10  14  12       14.70       72.85     24.54 o 
  -9  14  12      484.49      468.79     42.50 o 
  -8  14  12       26.07       84.84     22.36 o 
  -7  14  12     2636.31     2687.17     68.91 o 
  -6  14  12     7994.90     7540.79    131.73 o 
  -5  14  12     6330.77     6054.62    120.24 o 
  -4  14  12     4909.74     4802.34    157.23 o 
  -3  14  12      838.74      826.78     37.94 o 
  -2  14  12        1.25       22.89     20.46 o 
  -1  14  12      523.84      576.62     43.64 o 
   0  14  12      840.49     1002.50     50.32 o 
   1  14  12      880.16      922.17     48.76 o 
 -12  15  12       22.41      134.70     38.54 o 
 -11  15  12      399.00      421.77     37.87 o 
 -10  15  12      934.01      873.20     49.00 o 
  -9  15  12      882.59      833.34     46.96 o 
  -8  15  12     2791.21     2586.89     79.55 o 
  -7  15  12      845.51      835.62     47.17 o 
  -6  15  12       21.33      118.55     26.96 o 
  -5  15  12       37.82       79.26     25.84 o 
  -4  15  12      218.73      295.69     32.99 o 
  -3  15  12      537.82      574.34     41.78 o 
  -2  15  12     1337.28     1245.47     60.53 o 
  -1  15  12      862.40      965.07     67.07 o 
   0  15  12      370.13      505.69     38.04 o 
 -12  16  12      373.91      392.41     47.56 o 
 -11  16  12       26.16       84.58     25.68 o 
 -10  16  12        3.08       24.33     21.02 o 
  -9  16  12        7.41       47.63     22.37 o 
  -8  16  12       34.84       92.67     32.05 o 
  -7  16  12       50.37       71.83     35.93 o 
  -6  16  12      213.10      265.38     29.64 o 
  -5  16  12      435.36      415.80     35.78 o 
  -4  16  12       73.40      106.52     24.47 o 
  -3  16  12       27.10       40.31     19.61 o 
  -2  16  12       32.53       93.40     24.80 o 
  -1  16  12        2.55        8.08     24.45 o 
   0  16  12      110.41      136.49     31.06 o 
 -11  17  12      593.70      583.94     44.86 o 
 -10  17  12     1023.69     1039.27     55.18 o 
  -9  17  12     2975.42     2890.38     88.92 o 
  -8  17  12     2708.83     2669.18     99.63 o 
  -7  17  12      923.54      906.50     54.80 o 
  -6  17  12      127.65      127.07     24.59 o 
  -5  17  12        8.16       68.16     22.71 o 
  -4  17  12      487.04      561.23     42.16 o 
  -3  17  12     1636.36     1649.77     69.18 o 
  -2  17  12     1000.28      934.09     54.02 o 
  -1  17  12     1333.39     1435.47     84.17 o 
   0  17  12     1505.45     1617.79    105.82 o 
 -11  18  12      725.81      742.40     50.00 o 
 -10  18  12       81.39      108.00     23.85 o 
  -9  18  12       62.33       70.88     24.53 o 
  -8  18  12      691.25      740.71     49.13 o 
  -7  18  12     2930.05     2960.40    129.38 o 
  -6  18  12     3113.95     2991.33     89.57 o 
  -5  18  12     4672.95     4537.92    111.04 o 
  -4  18  12     4198.78     4070.25    107.18 o 
  -3  18  12      859.46      861.31     52.44 o 
  -2  18  12        4.30       31.48     22.67 o 
  -1  18  12      387.32      395.16     41.67 o 
 -11  19  12      604.59      546.36     43.90 o 
 -10  19  12     1207.63     1260.87     63.15 o 
  -9  19  12     1392.62     1424.14     65.72 o 
  -8  19  12     1353.23     1383.72     64.35 o 
  -7  19  12      597.56      682.92     57.38 o 
  -6  19  12      203.15      204.13     28.70 o 
  -5  19  12      152.83      264.02     37.13 o 
  -4  19  12     1182.83     1265.63     63.58 o 
  -3  19  12     1128.55     1191.05     61.39 o 
  -2  19  12     1322.30     1418.61     67.95 o 
  -1  19  12     1258.02     1271.50     73.20 o 
 -10  20  12       13.52       72.21     31.13 o 
  -9  20  12       22.61       54.88     24.03 o 
  -8  20  12       44.36       83.20     24.15 o 
  -7  20  12      156.66      181.29     35.09 o 
  -6  20  12       57.52       68.27     19.93 o 
  -5  20  12      169.23      192.64     37.67 o 
  -4  20  12       39.22       86.30     28.22 o 
  -3  20  12       13.12       47.77     24.62 o 
  -2  20  12       15.84       32.37     23.94 o 
  -1  20  12      179.93      349.56     42.54 o 
 -10  21  12      469.31      485.14     41.87 o 
  -9  21  12     1252.08     1141.17     61.96 o 
  -8  21  12      927.57      909.59     59.19 o 
  -7  21  12      194.53      183.77     35.40 o 
  -6  21  12       40.24       49.20     19.88 o 
  -5  21  12       52.56       78.86     23.32 o 
  -4  21  12       83.01       94.12     24.65 o 
  -3  21  12     1434.29     1368.10     67.10 o 
  -2  21  12      885.71      915.50     62.41 o 
  -9  22  12       33.02       64.30     25.35 o 
  -8  22  12      116.87      150.38     27.46 o 
  -7  22  12      956.71      960.77     69.46 o 
  -6  22  12     2152.60     2132.03     80.96 o 
  -5  22  12     2497.65     2405.21     85.86 o 
  -4  22  12      960.95      991.00     85.38 o 
  -3  22  12      228.64      290.04     37.15 o 
  -2  22  12       33.40       57.71     24.00 o 
  -8  23  12     1666.98     1766.22     77.20 o 
  -7  23  12      853.09      875.25     67.50 o 
  -6  23  12       74.36       82.76     21.64 o 
  -5  23  12       33.31       68.61     23.77 o 
  -4  23  12      689.32      845.93     54.40 o 
  -3  23  12     1620.85     1822.36     79.87 o 
  -8  24  12       95.40      135.24     29.45 o 
  -7  24  12      361.98      435.36     49.07 o 
  -6  24  12      404.20      358.17     36.50 o 
  -5  24  12      634.79      620.70     47.18 o 
  -4  24  12      223.74      304.52     36.61 o 
 -13   1  13        6.06      113.60     44.84 o 
 -12   1  13      313.43      278.27     29.36 o 
 -11   1  13     1047.66     1022.78     41.02 o 
 -10   1  13     1401.61     1409.53     35.80 o 
  -9   1  13     1818.14     1773.16     39.73 o 
  -8   1  13     1811.28     1797.14     39.77 o 
  -7   1  13       22.23        9.27      9.85 o 
  -6   1  13       37.15       84.77     11.38 o 
  -5   1  13      364.35      433.46     18.52 o 
  -4   1  13      881.76      856.18     25.83 o 
  -3   1  13     1948.08     1926.33     41.53 o 
  -2   1  13     3793.46     3573.58     57.47 o 
  -1   1  13     1078.77     1040.94     34.27 o 
   0   1  13      315.85      313.23     22.82 o 
   1   1  13       25.55       94.70     24.23 o 
 -13   2  13     3623.83     3557.17    123.21 o 
 -12   2  13      840.75      933.73     51.56 o 
 -11   2  13     1093.38     1108.07     43.78 o 
 -10   2  13      134.75      156.73     15.65 o 
  -9   2  13     1509.46     1422.88     36.06 o 
  -8   2  13     3113.62     3091.24     51.42 o 
  -7   2  13     1527.91     1577.30     36.50 o 
  -6   2  13     6106.88     6089.23     62.50 o 
  -5   2  13     7039.07     6879.48     64.94 o 
  -4   2  13     4151.98     3935.49     62.87 o 
  -3   2  13      239.31      250.92     17.28 o 
  -2   2  13       54.37      155.76     16.01 o 
  -1   2  13      944.93      986.07     37.43 o 
   0   2  13     1160.66     1185.89     48.25 o 
   1   2  13     1579.94     1662.07     69.22 o 
 -13   3  13       32.31       95.61     29.41 o 
 -12   3  13     1239.22     1187.26     57.52 o 
 -11   3  13     3014.39     3003.67     69.96 o 
 -10   3  13     3672.51     3716.31     75.53 o 
  -9   3  13     4041.64     4082.14     68.27 o 
  -8   3  13     4829.34     4654.53     54.38 o 
  -7   3  13      637.21      623.03     20.09 o 
  -6   3  13       16.80       49.12     10.55 o 
  -5   3  13     1794.99     1785.61     38.87 o 
  -4   3  13     1234.44     1288.00     34.48 o 
  -3   3  13     1188.22     1258.20     31.55 o 
  -2   3  13     2369.15     2432.82     46.63 o 
  -1   3  13     1064.25     1142.23     45.03 o 
   0   3  13      838.99      730.60     39.33 o 
   1   3  13      129.52      139.49     28.40 o 
 -13   4  13      611.91      716.90     50.17 o 
 -12   4  13      600.50      638.16     45.01 o 
 -11   4  13      414.62      467.08     32.44 o 
 -10   4  13       43.06       86.90     26.84 o 
  -9   4  13      553.36      659.43     35.11 o 
  -8   4  13     1116.86     1128.63     34.72 o 
  -7   4  13      607.43      619.72     19.99 o 
  -6   4  13      540.33      498.94     17.56 o 
  -5   4  13     1168.93     1123.35     30.71 o 
  -4   4  13        3.80       22.72     10.55 o 
  -3   4  13      268.27      249.74     14.36 o 
  -2   4  13      196.93      203.04     20.57 o 
  -1   4  13        0.87       12.83     14.65 o 
   0   4  13       93.48      127.72     25.05 o 
   1   4  13      119.77      126.26     34.81 o 
 -13   5  13       22.22      116.46     31.45 o 
 -12   5  13       29.17      211.90     34.44 o 
 -11   5  13      440.59      551.48     47.18 o 
 -10   5  13      640.81      640.34     34.28 o 
  -9   5  13      121.14      149.36     16.20 o 
  -8   5  13      921.33      948.72     32.40 o 
  -7   5  13     1872.38     1762.44     37.45 o 
  -6   5  13      108.96      150.49     15.44 o 
  -5   5  13       26.27       99.21     13.57 o 
  -4   5  13     1539.46     1457.36     32.87 o 
  -3   5  13      848.88      781.43     22.88 o 
  -2   5  13      307.09      308.61     17.75 o 
  -1   5  13       57.00       64.00     16.53 o 
   0   5  13      126.76      177.46     27.57 o 
   1   5  13        9.69       98.73     29.17 o 
 -13   6  13     3381.32     3394.00    114.65 o 
 -12   6  13     4480.78     4387.19    108.76 o 
 -11   6  13     2620.92     2493.07     66.66 o 
 -10   6  13       26.44       92.65     21.11 o 
  -9   6  13      139.37      208.11     20.04 o 
  -8   6  13     1452.01     1449.37     43.21 o 
  -7   6  13     1878.53     1906.08     45.11 o 
  -6   6  13     7095.86     6793.40     93.02 o 
  -5   6  13     5195.74     4913.37     65.33 o 
  -4   6  13     2014.54     1956.90     38.43 o 
  -3   6  13      499.55      479.51     17.80 o 
  -2   6  13      222.34      226.64     16.34 o 
  -1   6  13      967.13      980.00     37.99 o 
   0   6  13      550.60      567.78     43.08 o 
   1   6  13     1225.05     1346.14     65.40 o 
 -13   7  13      319.66      386.75     42.14 o 
 -12   7  13     1358.32     1281.59     77.07 o 
 -11   7  13     1316.86     1530.61     54.10 o 
 -10   7  13     3741.00     3702.38     68.26 o 
  -9   7  13     5442.16     5443.02     83.88 o 
  -8   7  13     1823.80     1817.57     49.77 o 
  -7   7  13     1793.34     1730.35     44.21 o 
  -6   7  13       94.85      128.40     15.25 o 
  -5   7  13      114.68      191.82     17.22 o 
  -4   7  13     3360.99     3245.37     59.81 o 
  -3   7  13     2464.13     2540.13     48.10 o 
  -2   7  13     1782.91     1880.82     46.31 o 
  -1   7  13     1606.57     1585.71     48.61 o 
   0   7  13     1091.30      980.24     53.81 o 
   1   7  13      129.39      155.63     35.07 o 
 -13   8  13      422.69      495.61    108.28 o 
 -12   8  13      391.38      586.77     45.44 o 
 -11   8  13     1274.53     1385.66     52.04 o 
 -10   8  13       47.03       75.79     18.92 o 
  -9   8  13       13.59       75.04     17.50 o 
  -8   8  13     1509.70     1527.80     47.13 o 
  -7   8  13      601.39      580.99     27.23 o 
  -6   8  13      732.91      756.18     27.29 o 
  -5   8  13     3947.10     3813.75     78.19 o 
  -4   8  13      349.43      378.96     23.39 o 
  -3   8  13      135.19      150.70     15.26 o 
  -2   8  13       48.31       51.03     13.75 o 
  -1   8  13      372.47      373.82     26.10 o 
   0   8  13      331.84      401.82     36.77 o 
 -13   9  13      126.33      219.28     58.88 o 
 -12   9  13      197.61      264.35     43.29 o 
 -11   9  13       42.42       54.88     20.69 o 
 -10   9  13      292.38      319.95     26.11 o 
  -9   9  13      646.70      638.60     32.73 o 
  -8   9  13        0.00       17.08     13.16 o 
  -7   9  13      477.37      459.40     25.45 o 
  -6   9  13     2534.42     2326.75     46.68 o 
  -5   9  13        2.89       34.22     12.02 o 
  -4   9  13       94.53      110.84     16.04 o 
  -3   9  13        0.32       25.61     11.17 o 
  -2   9  13      100.00       56.17     18.71 o 
  -1   9  13       89.66       58.85     15.03 o 
   0   9  13       60.01       61.92     18.57 o 
 -13  10  13      521.94      664.52     59.99 o 
 -12  10  13      900.08      915.62     64.61 o 
 -11  10  13        5.84       23.67     15.29 o 
 -10  10  13       94.24      264.24     38.10 o 
  -9  10  13        1.88       91.96     21.13 o 
  -8  10  13      347.36      390.46     27.04 o 
  -7  10  13      467.70      495.89     26.44 o 
  -6  10  13     1246.08     1313.00     41.15 o 
  -5  10  13      567.67      610.44     32.00 o 
  -4  10  13     1719.86     1744.74     46.42 o 
  -3  10  13      620.85      642.93     31.22 o 
  -2  10  13       52.56       83.09     18.26 o 
  -1  10  13      319.00      346.09     25.33 o 
   0  10  13      474.15      499.93     30.40 o 
 -12  11  13      672.91      791.96     64.11 o 
 -11  11  13      972.14     1030.46     44.90 o 
 -10  11  13     8200.28     8033.28    118.08 o 
  -9  11  13     5618.94     5583.36     95.76 o 
  -8  11  13     3236.16     3348.16     73.04 o 
  -7  11  13      694.20      688.37     31.33 o 
  -6  11  13        8.74       25.04     13.95 o 
  -5  11  13      334.27      366.73     27.23 o 
  -4  11  13     3392.92     3350.15     63.67 o 
  -3  11  13     5724.46     5712.44    102.33 o 
  -2  11  13     3252.66     3228.65     77.20 o 
  -1  11  13     1988.50     2074.78     57.43 o 
   0  11  13      398.64      349.42     30.73 o 
 -12  12  13     1315.17     1365.83     79.35 o 
 -11  12  13      780.18      827.74     41.31 o 
 -10  12  13       15.51      314.85     51.66 o 
  -9  12  13      279.38      310.97     32.39 o 
  -8  12  13     1698.38     1739.10     63.34 o 
  -7  12  13     3107.06     2989.10     63.45 o 
  -6  12  13     5816.78     5681.57    105.29 o 
  -5  12  13     5371.37     5154.46    176.87 o 
  -4  12  13      374.29      406.32     24.67 o 
  -3  12  13        3.24       76.36     21.06 o 
  -2  12  13       31.02       61.68     22.90 o 
  -1  12  13      216.75      303.65     32.68 o 
   0  12  13      477.04      578.41     38.11 o 
 -12  13  13       17.09       35.01     23.40 o 
 -11  13  13       15.73       43.39     17.42 o 
 -10  13  13     1935.95     1976.05     71.17 o 
  -9  13  13     1518.54     1431.87     59.76 o 
  -8  13  13      788.28      819.15     45.64 o 
  -7  13  13      208.19      228.29     24.80 o 
  -6  13  13      280.69      350.38     31.34 o 
  -5  13  13      197.09      285.45     31.12 o 
  -4  13  13       75.20       65.99     15.43 o 
  -3  13  13      261.52      306.53     33.16 o 
  -2  13  13      578.16      600.33     48.22 o 
  -1  13  13      238.87      291.18     35.59 o 
   0  13  13       49.81       58.21     17.22 o 
 -12  14  13      142.89      171.98     29.66 o 
 -11  14  13      220.73      261.74     31.60 o 
 -10  14  13        7.94       86.95     25.46 o 
  -9  14  13      575.88      593.09     42.14 o 
  -8  14  13      690.87      638.51     56.25 o 
  -7  14  13      333.37      322.36     27.45 o 
  -6  14  13      536.73      518.76     39.24 o 
  -5  14  13      916.88      942.75     42.37 o 
  -4  14  13      178.54      177.94     21.19 o 
  -3  14  13      116.43      158.74     28.26 o 
  -2  14  13       34.72      104.37     37.42 o 
  -1  14  13      492.24      570.68     54.24 o 
 -12  15  13      589.05      620.65     57.53 o 
 -11  15  13      819.94      893.10     52.02 o 
 -10  15  13     1030.43     1117.32     56.18 o 
  -9  15  13     2654.48     2699.55     83.76 o 
  -8  15  13     1015.73     1058.38     53.03 o 
  -7  15  13      420.38      449.39     42.74 o 
  -6  15  13        0.62       24.99     19.63 o 
  -5  15  13      104.31      169.96     29.85 o 
  -4  15  13     1001.63     1068.02     45.71 o 
  -3  15  13     2358.54     2268.74     81.72 o 
  -2  15  13     2175.26     2412.41    117.32 o 
  -1  15  13     2183.44     2495.63    156.92 o 
 -11  16  13     1170.07     1125.82     59.14 o 
 -10  16  13       13.63       20.83     18.11 o 
  -9  16  13       17.47       83.91     25.22 o 
  -8  16  13      858.20      914.15     50.61 o 
  -7  16  13     2391.29     2278.59     69.40 o 
  -6  16  13     3846.50     3664.95     99.02 o 
  -5  16  13     5147.95     4984.66    116.21 o 
  -4  16  13     1971.29     1889.40     74.59 o 
  -3  16  13      265.87      275.75     33.89 o 
  -2  16  13       40.97       92.25     28.66 o 
  -1  16  13      765.31      785.43     79.79 o 
 -11  17  13      762.63      742.46     49.33 o 
 -10  17  13     1059.52     1048.67     56.53 o 
  -9  17  13     2001.93     1917.65     74.29 o 
  -8  17  13     1358.10     1339.27     62.48 o 
  -7  17  13      309.91      310.40     28.39 o 
  -6  17  13       16.11       38.07     20.52 o 
  -5  17  13      270.06      315.58     36.12 o 
  -4  17  13     1089.82     1165.12     61.55 o 
  -3  17  13     1187.90     1277.53     63.86 o 
  -2  17  13     2196.10     2241.20     86.15 o 
 -11  18  13       46.81       90.01     25.78 o 
 -10  18  13       58.09      140.13     31.32 o 
  -9  18  13       25.05       87.62     26.22 o 
  -8  18  13       13.08       76.17     26.62 o 
  -7  18  13        7.14       15.59     18.54 o 
  -6  18  13       24.97       29.95     20.56 o 
  -5  18  13        0.15       30.97     22.21 o 
  -4  18  13       97.95      112.01     28.44 o 
  -3  18  13       39.00       38.99     21.37 o 
  -2  18  13       46.05      135.67     31.67 o 
 -10  19  13     1735.45     1670.68     72.72 o 
  -9  19  13     1437.86     1429.32     66.69 o 
  -8  19  13      791.31      866.66     53.08 o 
  -7  19  13      364.79      390.79     37.34 o 
  -6  19  13      179.89      229.46     32.49 o 
  -5  19  13      129.73      175.73     32.13 o 
  -4  19  13      211.15      238.83     32.80 o 
  -3  19  13      641.95      598.07     45.60 o 
  -2  19  13      758.87      821.80     55.69 o 
 -10  20  13      188.09      204.37     41.63 o 
  -9  20  13       33.69       53.20     23.41 o 
  -8  20  13     1056.26     1040.86     58.42 o 
  -7  20  13     2331.47     2297.05     83.41 o 
  -6  20  13     3058.54     3055.13    102.54 o 
  -5  20  13     2835.19     2845.81    145.73 o 
  -4  20  13     1900.40     1777.29     76.86 o 
  -3  20  13      113.04       45.66     20.16 o 
  -9  21  13     1244.25     1345.26     67.50 o 
  -8  21  13     1022.79      986.66     58.09 o 
  -7  21  13      221.79      279.54     42.75 o 
  -6  21  13        9.43       33.42     22.25 o 
  -5  21  13      486.13      518.39     44.26 o 
  -4  21  13     1126.61     1234.85     72.45 o 
  -8  22  13      712.45      671.59     49.49 o 
  -7  22  13      219.79      214.89     45.85 o 
  -6  22  13      279.51      253.70     40.79 o 
  -5  22  13      408.97      456.12     42.22 o 
  -4  22  13      340.59      319.46     37.77 o 
  -7  23  13       71.15      113.24     32.24 o 
  -6  23  13        5.94       17.83     23.70 o 
 -13   0  14     4026.69     4177.33    191.90 o 
 -12   0  14      949.54     1027.13     95.82 o 
 -11   0  14      379.86      523.75     50.46 o 
 -10   0  14       21.43      104.07     23.20 o 
  -9   0  14     1447.93     1481.68     54.59 o 
  -8   0  14     2527.66     2558.61     89.01 o 
  -7   0  14     4509.70     4330.74     87.61 o 
  -6   0  14     7088.06     7112.57     98.65 o 
  -5   0  14     3127.65     3090.48     81.71 o 
  -4   0  14        9.85       25.11     24.46 o 
  -3   0  14        5.40       72.72     24.66 o 
  -2   0  14      260.90      372.40     34.86 o 
  -1   0  14     1018.50     1149.51     68.41 o 
   0   0  14     1578.88     1686.11     85.01 o 
 -13   1  14       40.16      166.06     38.88 o 
 -12   1  14      887.88      873.90     51.02 o 
 -11   1  14     2960.66     3007.69     62.74 o 
 -10   1  14     3867.15     3810.86     60.15 o 
  -9   1  14     4396.35     4138.71     62.04 o 
  -8   1  14     1795.97     1712.07     40.09 o 
  -7   1  14       19.23       39.52     11.25 o 
  -6   1  14      212.11      309.48     17.73 o 
  -5   1  14     1440.07     1499.80     45.32 o 
  -4   1  14     2275.81     2276.63     53.15 o 
  -3   1  14     3235.63     3204.42     58.93 o 
  -2   1  14     1661.53     1725.86     46.33 o 
  -1   1  14      799.53      823.49     37.69 o 
   0   1  14      181.87      214.38     27.06 o 
 -13   2  14      185.97      268.93     36.16 o 
 -12   2  14       25.78       35.82     21.79 o 
 -11   2  14       50.70      107.28     21.32 o 
 -10   2  14       13.66       91.63     18.54 o 
  -9   2  14      344.81      407.47     22.91 o 
  -8   2  14      181.23      204.85     16.72 o 
  -7   2  14       13.21        7.20      8.67 o 
  -6   2  14       56.28       52.57     12.43 o 
  -5   2  14       40.06       64.35     16.81 o 
  -4   2  14       65.79      131.40     26.58 o 
  -3   2  14        2.19       71.10     17.15 o 
  -2   2  14        3.94       73.04     16.44 o 
  -1   2  14       13.95       64.42     17.88 o 
   0   2  14       64.71       67.43     24.62 o 
 -13   3  14      256.06      376.79     43.18 o 
 -12   3  14      387.55      529.01     44.07 o 
 -11   3  14      635.53      678.23     36.19 o 
 -10   3  14      761.25      756.81     36.69 o 
  -9   3  14      678.37      772.41     28.29 o 
  -8   3  14      508.19      529.98     24.17 o 
  -7   3  14      499.02      480.25     23.74 o 
  -6   3  14        5.20       41.44     13.27 o 
  -5   3  14     1094.83     1080.91     37.30 o 
  -4   3  14      818.67      811.97     33.83 o 
  -3   3  14      416.65      450.20     26.77 o 
  -2   3  14      291.22      338.55     25.43 o 
  -1   3  14      284.29      325.13     26.58 o 
   0   3  14       27.50       40.74     27.51 o 
 -13   4  14     2937.38     2950.95    135.39 o 
 -12   4  14     2329.53     2480.09     83.07 o 
 -11   4  14      380.71      454.09     32.41 o 
 -10   4  14      122.70      202.93     28.06 o 
  -9   4  14      876.04      932.75     41.57 o 
  -8   4  14     2268.57     2333.11     53.97 o 
  -7   4  14     3745.04     3767.43     61.48 o 
  -6   4  14     4611.11     4483.89     67.13 o 
  -5   4  14     2950.59     2958.31     60.34 o 
  -4   4  14     1767.45     1740.11     47.51 o 
  -3   4  14      420.37      370.13     25.48 o 
  -2   4  14      325.06      362.41     26.64 o 
  -1   4  14     1335.21     1402.23     54.10 o 
   0   4  14      962.46     1068.93     58.05 o 
 -13   5  14      472.90      633.33     50.31 o 
 -12   5  14      723.89      923.31     44.78 o 
 -11   5  14     2612.16     2740.36     74.43 o 
 -10   5  14     3013.84     3014.87     71.70 o 
  -9   5  14     4290.58     4352.28     84.55 o 
  -8   5  14     2549.54     2542.86     70.55 o 
  -7   5  14      184.81      181.29     18.54 o 
  -6   5  14      322.18      340.83     21.59 o 
  -5   5  14      912.13      974.15     35.90 o 
  -4   5  14     1041.81     1138.11     38.60 o 
  -3   5  14     1555.09     1714.65     49.34 o 
  -2   5  14     1714.22     1765.74     46.93 o 
  -1   5  14      843.68      846.82     43.40 o 
   0   5  14      422.67      469.26     41.06 o 
 -13   6  14     1189.34     1293.71     65.57 o 
 -12   6  14     1053.19     1118.10     53.47 o 
 -11   6  14       41.50       85.22     20.76 o 
 -10   6  14       35.17       73.38     18.95 o 
  -9   6  14      615.64      720.58     38.06 o 
  -8   6  14     1231.61     1180.25     51.88 o 
  -7   6  14      948.84      962.56     34.64 o 
  -6   6  14      745.71      773.41     29.17 o 
  -5   6  14      770.84      766.33     32.62 o 
  -4   6  14      169.15      165.57     17.03 o 
  -3   6  14       56.77       94.39     16.66 o 
  -2   6  14        4.42       69.10     18.38 o 
  -1   6  14       17.04       27.91     14.22 o 
 -13   7  14        0.27      126.54     36.74 o 
 -12   7  14        7.37      104.48     23.83 o 
 -11   7  14      121.12      149.96     22.25 o 
 -10   7  14       88.87      103.68     18.12 o 
  -9   7  14        8.08       13.73     27.05 o 
  -8   7  14       94.17      148.24     37.07 o 
  -7   7  14      176.95      195.27     19.06 o 
  -6   7  14        6.18       54.25     16.49 o 
  -5   7  14       23.17       61.09     16.02 o 
  -4   7  14        6.42       26.12     13.29 o 
  -3   7  14      201.39      226.36     24.41 o 
  -2   7  14       48.89       70.15     16.95 o 
  -1   7  14      147.95      165.84     21.40 o 
 -13   8  14     2112.58     2229.69    101.85 o 
 -12   8  14     1004.59     1036.13     62.55 o 
 -11   8  14        3.07       58.34     22.09 o 
 -10   8  14      138.65      154.19     18.86 o 
  -9   8  14       20.51       22.12     15.10 o 
  -8   8  14      673.19      711.99     33.91 o 
  -7   8  14      935.28      938.96     41.23 o 
  -6   8  14     2331.05     2391.93     54.90 o 
  -5   8  14     2123.18     2132.90     52.96 o 
  -4   8  14     1396.45     1454.88     44.02 o 
  -3   8  14      311.20      287.53     33.79 o 
  -2   8  14      153.56      217.16     22.95 o 
  -1   8  14      987.42     1055.36     47.99 o 
 -13   9  14      317.67      426.42     56.96 o 
 -12   9  14     1559.00     1695.88     69.47 o 
 -11   9  14     1977.47     2099.09     61.25 o 
 -10   9  14     1690.24     1683.14     53.69 o 
  -9   9  14     2522.48     2569.62     63.82 o 
  -8   9  14     2583.84     2490.73     70.41 o 
  -7   9  14      154.66      138.11     16.57 o 
  -6   9  14      687.12      707.18     28.22 o 
  -5   9  14      682.37      757.28     33.21 o 
  -4   9  14     1713.27     1879.99     56.75 o 
  -3   9  14     2992.04     3092.87     91.19 o 
  -2   9  14     1996.97     1967.81     58.64 o 
  -1   9  14     1041.41     1046.14     48.24 o 
 -12  10  14     2252.28     2223.54     92.87 o 
 -11  10  14      771.28      745.06     39.11 o 
 -10  10  14      547.82      577.59     34.84 o 
  -9  10  14      172.81      210.79     21.89 o 
  -8  10  14      384.70      458.96     28.18 o 
  -7  10  14     1999.30     1979.86     51.25 o 
  -6  10  14     2557.84     2567.38     65.96 o 
  -5  10  14      691.17      667.81     27.88 o 
  -4  10  14      218.16      298.47     25.92 o 
  -3  10  14      270.56      282.34     39.68 o 
  -2  10  14      148.81      196.51     26.78 o 
  -1  10  14      523.62      544.84     54.75 o 
 -12  11  14       43.07       83.82     26.45 o 
 -11  11  14      474.05      529.99     33.97 o 
 -10  11  14       59.25      116.79     22.46 o 
  -9  11  14      365.54      373.46     28.08 o 
  -8  11  14       11.83       24.80     13.22 o 
  -7  11  14       18.20       54.70     15.55 o 
  -6  11  14       25.50       87.78     18.36 o 
  -5  11  14        9.88        4.96     14.25 o 
  -4  11  14       17.78       38.23     13.86 o 
  -3  11  14       12.16        4.01     16.37 o 
  -2  11  14       19.49       52.99     28.72 o 
  -1  11  14        0.40       20.17     22.92 o 
 -12  12  14      304.38      351.73     31.74 o 
 -11  12  14      252.82      243.22     28.60 o 
 -10  12  14      113.22      189.01     24.49 o 
  -9  12  14       38.20       59.94     18.11 o 
  -8  12  14      116.17      147.11     19.55 o 
  -7  12  14      510.22      558.24     29.66 o 
  -6  12  14     1211.27     1185.07     41.85 o 
  -5  12  14      561.81      575.64     32.96 o 
  -4  12  14      833.28      880.85     35.96 o 
  -3  12  14       36.49       57.18     23.64 o 
  -2  12  14      300.62      390.29     55.79 o 
 -12  13  14      959.23     1119.79     51.73 o 
 -11  13  14     2064.67     2140.22     79.49 o 
 -10  13  14     3147.35     3134.19     77.74 o 
  -9  13  14     1708.89     1731.16     57.11 o 
  -8  13  14     1311.77     1315.13     49.78 o 
  -7  13  14       46.43       86.32     19.59 o 
  -6  13  14      241.38      253.77     22.70 o 
  -5  13  14      132.61      145.70     20.41 o 
  -4  13  14     2134.23     2067.38     76.73 o 
  -3  13  14     2156.18     2148.47     80.48 o 
  -2  13  14     2356.34     2546.04    117.50 o 
 -11  14  14       59.27      120.15     25.14 o 
 -10  14  14       14.46       76.00     20.45 o 
  -9  14  14      304.04      315.61     28.03 o 
  -8  14  14     1260.40     1251.13     49.38 o 
  -7  14  14     3209.73     3221.68     73.28 o 
  -6  14  14     3284.59     3205.17     69.14 o 
  -5  14  14     1834.92     1896.31     86.19 o 
  -4  14  14     1254.71     1185.91     68.58 o 
  -3  14  14      118.01       94.41     35.69 o 
  -2  14  14      546.44      545.99     47.14 o 
 -11  15  14     1182.61     1176.13     59.26 o 
 -10  15  14      702.42      711.80     46.32 o 
  -9  15  14      868.90      869.71     50.03 o 
  -8  15  14      576.20      603.37     42.73 o 
  -7  15  14       16.79       49.15     18.68 o 
  -6  15  14       14.63       84.12     21.00 o 
  -5  15  14      288.83      356.35     31.40 o 
  -4  15  14      546.73      621.18     46.81 o 
  -3  15  14      353.36      387.20     39.55 o 
  -2  15  14      694.08      763.96     54.39 o 
 -11  16  14        1.72       93.85     27.73 o 
 -10  16  14       39.16       38.14     25.34 o 
  -9  16  14       41.22       59.20     22.68 o 
  -8  16  14       10.92       41.26     22.40 o 
  -7  16  14        2.51        5.24     15.38 o 
  -6  16  14      187.25      194.14     29.52 o 
  -5  16  14      194.56      177.49     26.33 o 
  -4  16  14      377.04      408.66     39.96 o 
  -3  16  14       92.43      128.99     29.00 o 
 -10  17  14     1874.05     1841.46     74.87 o 
  -9  17  14     1180.28     1102.58     57.95 o 
  -8  17  14      964.46      973.41     55.19 o 
  -7  17  14       42.13       64.28     18.85 o 
  -6  17  14       10.31       73.82     26.64 o 
  -5  17  14      351.49      314.04     29.71 o 
  -4  17  14     1376.95     1528.99     87.70 o 
  -3  17  14     1296.69     1311.71     66.78 o 
 -10  18  14      123.14      182.54     32.37 o 
  -9  18  14      405.24      422.77     39.67 o 
  -8  18  14     2478.15     2369.14     84.49 o 
  -7  18  14     2529.20     2457.31     75.03 o 
  -6  18  14     3680.95     3739.51    145.89 o 
  -5  18  14     1851.50     1878.82    103.72 o 
  -4  18  14     1359.23     1304.69     91.43 o 
  -9  19  14      998.68     1026.05     59.22 o 
  -8  19  14      519.60      534.35     55.78 o 
  -7  19  14       72.46       72.99     20.27 o 
  -6  19  14        3.55       33.97     28.46 o 
  -5  19  14      657.21      588.08     45.76 o 
  -4  19  14     1261.17     1190.99     65.77 o 
  -8  20  14      252.00      339.45     37.55 o 
  -7  20  14       18.27        6.05     18.45 o 
  -6  20  14      106.90      110.11     29.25 o 
  -5  20  14       19.10       33.22     26.20 o 
 -13   1  15      224.78      274.40     51.55 o 
 -12   1  15      565.25      642.41     47.77 o 
 -11   1  15     1394.63     1431.84     53.75 o 
 -10   1  15     1501.60     1550.15     45.80 o 
  -9   1  15     1086.12     1117.40     34.67 o 
  -8   1  15      271.39      321.29     20.83 o 
  -7   1  15       61.13      123.80     15.40 o 
  -6   1  15      489.85      521.01     27.16 o 
  -5   1  15     1520.88     1628.05     56.99 o 
  -4   1  15      812.79      906.59     42.62 o 
  -3   1  15     1138.90     1174.88     50.30 o 
  -2   1  15      614.94      700.84     42.21 o 
 -13   2  15     1944.66     2078.80     79.70 o 
 -12   2  15     1278.70     1204.75     73.54 o 
 -11   2  15      129.19      186.33     30.65 o 
 -10   2  15       29.78      121.92     27.64 o 
  -9   2  15     1758.21     1805.44     43.36 o 
  -8   2  15     3039.98     2992.36     67.44 o 
  -7   2  15     4589.26     4559.52     69.46 o 
  -6   2  15     2763.26     2791.90     62.58 o 
  -5   2  15     2381.50     2438.27     59.71 o 
  -4   2  15      709.48      659.82     43.28 o 
  -3   2  15       23.65      118.59     23.31 o 
  -2   2  15      787.26      904.82     46.77 o 
 -13   3  15      413.88      474.19     43.89 o 
 -12   3  15     1004.94     1082.93     57.64 o 
 -11   3  15     2874.08     2870.69     71.86 o 
 -10   3  15     4633.80     4662.78    125.23 o 
  -9   3  15     3188.53     3177.97    117.34 o 
  -8   3  15      465.05      507.24     26.72 o 
  -7   3  15      243.90      250.96     20.45 o 
  -6   3  15       77.22      132.11     19.02 o 
  -5   3  15     1428.77     1589.39     55.09 o 
  -4   3  15      857.61     1000.24     45.06 o 
  -3   3  15     2402.96     2471.11     71.15 o 
  -2   3  15     1127.17     1268.96     54.15 o 
 -13   4  15      287.49      243.82     39.52 o 
 -12   4  15      122.53      182.02     29.93 o 
 -11   4  15       43.79       95.72     22.97 o 
 -10   4  15       69.67      130.50     24.31 o 
  -9   4  15      377.47      455.84     31.88 o 
  -8   4  15      178.28      221.21     27.10 o 
  -7   4  15      585.00      591.50     28.96 o 
  -6   4  15      979.58      995.36     34.09 o 
  -5   4  15      851.16      831.82     41.30 o 
  -4   4  15       21.77       33.29     15.19 o 
  -3   4  15      114.11      177.93     22.43 o 
  -2   4  15       46.87       96.84     19.44 o 
 -13   5  15       38.39      177.48     34.24 o 
 -12   5  15       83.15      157.81     24.14 o 
 -11   5  15      397.82      479.58     32.71 o 
 -10   5  15      497.97      470.54     32.92 o 
  -9   5  15      148.12      163.10     23.45 o 
  -8   5  15       55.14       81.92     19.07 o 
  -7   5  15      281.28      280.52     22.88 o 
  -6   5  15      183.22      198.26     18.66 o 
  -5   5  15      146.87      195.65     24.57 o 
  -4   5  15       80.19       78.33     20.15 o 
  -3   5  15      226.58      278.65     27.66 o 
  -2   5  15      101.88      122.89     23.60 o 
 -13   6  15     1477.69     1546.55    133.29 o 
 -12   6  15      956.84     1053.52     48.05 o 
 -11   6  15      145.40      179.60     28.71 o 
 -10   6  15      725.71      787.15     40.96 o 
  -9   6  15     1672.50     1646.17     64.23 o 
  -8   6  15     1460.59     1522.61     59.29 o 
  -7   6  15     1596.29     1602.01     46.25 o 
  -6   6  15     1604.24     1618.83     42.98 o 
  -5   6  15     1403.45     1441.46     51.78 o 
  -4   6  15      453.93      463.87     39.39 o 
  -3   6  15      185.27      259.40     30.51 o 
  -2   6  15      533.14      652.42     40.44 o 
 -12   7  15     1605.18     1652.25     59.01 o 
 -11   7  15     1972.83     2016.24     71.78 o 
 -10   7  15     1988.26     2087.53     71.63 o 
  -9   7  15     3575.42     3504.01     91.50 o 
  -8   7  15      292.64      297.10     29.24 o 
  -7   7  15        5.23       23.19     17.22 o 
  -6   7  15      172.79      210.45     18.42 o 
  -5   7  15      883.69     1012.40     44.39 o 
  -4   7  15      844.03      968.52     53.07 o 
  -3   7  15     3125.32     3250.95     98.41 o 
  -2   7  15     1237.43     1426.23     57.82 o 
 -12   8  15      259.27      352.44     36.22 o 
 -11   8  15      569.81      532.11     40.89 o 
 -10   8  15       12.61       52.75     21.66 o 
  -9   8  15      441.55      537.35     39.61 o 
  -8   8  15      568.84      574.51     46.14 o 
  -7   8  15      983.13     1002.01     43.88 o 
  -6   8  15     1065.73     1028.57     38.61 o 
  -5   8  15     1359.02     1328.93     50.82 o 
  -4   8  15      130.01      134.85     26.59 o 
  -3   8  15       93.97      196.87     32.34 o 
  -2   8  15       58.44      117.78     21.96 o 
 -12   9  15       74.62      110.27     25.27 o 
 -11   9  15        0.04        0.73     18.38 o 
 -10   9  15      626.76      686.59     44.52 o 
  -9   9  15       28.67       70.58     25.87 o 
  -8   9  15      241.87      184.40     25.74 o 
  -7   9  15        8.43       42.42     17.47 o 
  -6   9  15       67.12      119.74     21.18 o 
  -5   9  15      284.24      296.91     24.74 o 
  -4   9  15        8.69        9.65     18.87 o 
  -3   9  15       33.43       40.28     21.51 o 
  -2   9  15       45.22       23.14     23.37 o 
 -12  10  15      300.03      350.66     37.41 o 
 -11  10  15      245.26      275.20     34.63 o 
 -10  10  15      250.45      359.51     39.28 o 
  -9  10  15       17.77       42.02     20.78 o 
  -8  10  15      136.93      155.20     23.72 o 
  -7  10  15     1191.99     1187.36     48.68 o 
  -6  10  15     1699.26     1706.93     57.25 o 
  -5  10  15      726.77      756.32     35.01 o 
  -4  10  15      254.44      229.80     30.35 o 
  -3  10  15       10.16       77.75     34.22 o 
 -12  11  15      883.05      992.61     56.17 o 
 -11  11  15     2103.44     2349.37     81.70 o 
 -10  11  15     5151.01     5344.68    119.06 o 
  -9  11  15     2132.86     2156.88     75.44 o 
  -8  11  15       45.30      115.45     23.96 o 
  -7  11  15       27.03       63.99     25.22 o 
  -6  11  15      111.67      152.68     22.83 o 
  -5  11  15     1708.07     1746.06     58.51 o 
  -4  11  15     1368.41     1460.64     87.03 o 
  -3  11  15     1991.27     2093.04    158.85 o 
 -11  12  15      146.06      162.53     32.07 o 
 -10  12  15       49.77      209.56     36.73 o 
  -9  12  15      922.99     1013.81     54.30 o 
  -8  12  15     2371.12     2278.62     77.31 o 
  -7  12  15     2491.57     2527.21     72.05 o 
  -6  12  15      457.87      550.12     35.47 o 
  -5  12  15      316.86      410.18     32.03 o 
  -4  12  15      100.05      108.79     33.42 o 
  -3  12  15       42.58       96.14     33.81 o 
 -11  13  15      913.65      888.27     77.97 o 
 -10  13  15      189.96      220.48     30.82 o 
  -9  13  15      368.85      428.40     38.48 o 
  -8  13  15       30.66      116.52     26.85 o 
  -7  13  15      104.59      147.44     23.97 o 
  -6  13  15      352.86      290.44     28.11 o 
  -5  13  15       58.98       84.99     30.47 o 
  -4  13  15      143.50      130.40     35.18 o 
  -3  13  15      331.69      399.84     50.43 o 
 -11  14  15       10.99       46.12     23.87 o 
 -10  14  15      160.79      200.16     32.44 o 
  -9  14  15       15.21       34.43     21.66 o 
  -8  14  15      126.05      134.94     28.19 o 
  -7  14  15       78.77       73.32     18.02 o 
  -6  14  15      784.66      742.20     41.06 o 
  -5  14  15      543.45      499.59     61.67 o 
  -4  14  15        5.72       22.89     26.60 o 
 -10  15  15     1909.21     1895.34     76.37 o 
  -9  15  15     1223.47     1217.74     60.62 o 
  -8  15  15      647.08      652.16     46.42 o 
  -7  15  15       95.90       71.78     19.30 o 
  -6  15  15      139.45      214.69     27.53 o 
  -5  15  15      973.66     1101.46     77.67 o 
  -4  15  15     1178.97     1166.48     80.42 o 
 -10  16  15       25.14       90.71     29.54 o 
  -9  16  15      895.27      919.24     55.10 o 
  -8  16  15     1892.82     1896.01     74.70 o 
  -7  16  15     2529.45     2532.72     74.94 o 
  -6  16  15     2558.34     2597.04     88.08 o 
  -5  16  15      516.80      633.32     62.26 o 
  -9  17  15      512.21      567.72     57.35 o 
  -8  17  15       69.23       70.77     27.07 o 
  -7  17  15        0.13       31.46     20.86 o 
  -6  17  15       40.07       95.55     33.29 o 
  -5  17  15      482.96      555.54     60.58 o 
  -8  18  15        9.45       26.14     22.35 o 
  -7  18  15        0.32      -10.08     19.17 o 
  -6  18  15       84.60       88.61     36.85 o 
 -12   0  16      316.38      373.02     45.94 o 
 -11   0  16        7.27       64.90     31.23 o 
 -10   0  16     1293.45     1256.42     70.17 o 
  -9   0  16     1958.49     1829.96     63.18 o 
  -8   0  16      768.39      918.07     58.67 o 
  -7   0  16     2379.84     2408.94     77.42 o 
  -6   0  16     2588.13     2571.15    102.50 o 
  -5   0  16     1655.89     1587.79     82.45 o 
  -4   0  16        5.12       22.83     20.96 o 
  -3   0  16      115.25      210.19     42.54 o 
 -12   1  16     1556.20     1613.54     70.25 o 
 -11   1  16     2094.83     2120.59     65.48 o 
 -10   1  16     1617.28     1642.58     56.11 o 
  -9   1  16     1363.40     1300.60     38.39 o 
  -8   1  16       76.89       64.27     20.75 o 
  -7   1  16        2.91       40.81     14.05 o 
  -6   1  16      439.17      518.30     31.38 o 
  -5   1  16      164.03      256.48     28.09 o 
  -4   1  16      774.10      778.10     48.56 o 
  -3   1  16     2289.64     2207.96     70.36 o 
 -12   2  16        0.42       62.92     28.70 o 
 -11   2  16       24.64      136.67     36.56 o 
 -10   2  16        7.90       35.99     18.43 o 
  -9   2  16       92.53       78.82     16.58 o 
  -8   2  16        1.76       14.76     12.75 o 
  -7   2  16      106.80      115.67     17.24 o 
  -6   2  16      153.88      171.04     20.23 o 
  -5   2  16        1.46       45.63     23.24 o 
  -4   2  16      491.19      409.66     37.94 o 
  -3   2  16        1.00       79.96     27.11 o 
 -12   3  16      675.61      732.89     73.32 o 
 -11   3  16     1217.94     1216.09     64.98 o 
 -10   3  16      227.33      280.17     27.38 o 
  -9   3  16       27.73       62.37     19.64 o 
  -8   3  16       82.73      130.85     21.02 o 
  -7   3  16      149.00      215.79     25.50 o 
  -6   3  16      264.00      334.22     26.56 o 
  -5   3  16     1531.78     1486.26     67.09 o 
  -4   3  16        4.94       -0.93     22.23 o 
  -3   3  16       46.04      100.51     25.91 o 
 -12   4  16      487.70      657.71     49.86 o 
 -11   4  16        2.60       52.47     20.64 o 
 -10   4  16      172.86      280.60     28.18 o 
  -9   4  16     2348.49     2334.46     66.14 o 
  -8   4  16     2303.38     2466.14     75.63 o 
  -7   4  16     2818.81     2770.67     71.91 o 
  -6   4  16     1561.47     1622.23     50.54 o 
  -5   4  16      788.86      824.84     52.44 o 
  -4   4  16      170.88      110.21     34.80 o 
  -3   4  16      505.06      590.72     47.34 o 
 -12   5  16     2063.59     2226.83     83.33 o 
 -11   5  16     2568.51     2569.37     71.73 o 
 -10   5  16     3537.57     3585.69     83.25 o 
  -9   5  16     1455.29     1504.99     62.00 o 
  -8   5  16      601.54      600.79     40.94 o 
  -7   5  16       24.24       51.13     18.03 o 
  -6   5  16      450.83      493.73     30.38 o 
  -5   5  16     1865.14     1906.37     76.12 o 
  -4   5  16      780.78      906.06     80.84 o 
  -3   5  16     1828.85     1911.67     68.48 o 
 -12   6  16      159.21      248.07     47.14 o 
 -11   6  16       80.52      153.39     26.14 o 
 -10   6  16        0.96       62.47     32.82 o 
  -9   6  16       37.28       79.39     27.56 o 
  -8   6  16      381.19      412.55     43.71 o 
  -7   6  16      577.77      529.98     33.46 o 
  -6   6  16      824.52      855.01     37.57 o 
  -5   6  16      923.21      925.24     55.05 o 
  -4   6  16      113.40       72.57     23.54 o 
 -12   7  16       71.84      104.95     25.10 o 
 -11   7  16      413.98      421.46     37.30 o 
 -10   7  16      153.72      171.38     30.96 o 
  -9   7  16      304.47      271.31     30.05 o 
  -8   7  16        5.89       17.16     18.32 o 
  -7   7  16      211.41      263.68     32.07 o 
  -6   7  16      197.74      223.89     25.47 o 
  -5   7  16      230.83      224.43     31.96 o 
  -4   7  16       28.11        7.56     20.50 o 
 -12   8  16      473.45      537.45     43.14 o 
 -11   8  16       60.95      131.42     28.40 o 
 -10   8  16      147.45      187.35     28.95 o 
  -9   8  16      376.13      407.26     41.54 o 
  -8   8  16     1149.42     1211.10     50.36 o 
  -7   8  16     1545.15     1616.94     57.34 o 
  -6   8  16      668.79      798.79     48.44 o 
  -5   8  16      287.58      406.16     39.56 o 
  -4   8  16       67.50       87.61     34.63 o 
 -11   9  16     2177.56     2297.75     81.13 o 
 -10   9  16     1771.93     1775.99     72.55 o 
  -9   9  16      486.36      603.94     42.48 o 
  -8   9  16       56.84       82.53     21.65 o 
  -7   9  16      197.15      256.35     28.04 o 
  -6   9  16      750.50      806.00     50.40 o 
  -5   9  16     1256.23     1402.57     65.80 o 
  -4   9  16     1639.99     1884.87     77.21 o 
 -11  10  16       11.06       87.50     25.86 o 
 -10  10  16       82.20      120.44     27.75 o 
  -9  10  16     1776.36     1846.59     71.32 o 
  -8  10  16     2255.96     2343.87     70.43 o 
  -7  10  16     1079.78     1095.76     49.05 o 
  -6  10  16     1644.36     1615.72     68.91 o 
  -5  10  16      575.50      602.20     44.25 o 
  -4  10  16       28.57       69.71     35.27 o 
 -11  11  16      152.40      193.57     32.46 o 
 -10  11  16        0.68       45.58     24.30 o 
  -9  11  16       30.90      102.53     27.86 o 
  -8  11  16      143.11      240.83     30.00 o 
  -7  11  16        0.99       69.68     21.74 o 
  -6  11  16      256.97      291.76     30.47 o 
  -5  11  16      152.64      132.85     37.43 o 
 -10  12  16      232.11      390.16     59.80 o 
  -9  12  16      358.76      413.32     40.10 o 
  -8  12  16     1037.62     1027.55     49.36 o 
  -7  12  16     1084.43     1063.86     57.24 o 
  -6  12  16      689.57      638.09     39.28 o 
  -5  12  16      140.92      119.03     31.15 o 
 -10  13  16     3408.69     3529.08    109.03 o 
  -9  13  16     1650.12     1699.55     71.89 o 
  -8  13  16      478.83      450.02     35.28 o 
  -7  13  16      448.54      450.23     33.68 o 
  -6  13  16      836.69      901.72     45.96 o 
  -9  14  16     1203.19     1313.08     65.87 o 
  -8  14  16     1683.73     1837.07     65.29 o 
  -7  14  16      904.72      979.32     47.88 o 
  -6  14  16      664.16      674.01     68.12 o 
  -8  15  16       28.94       98.21     27.92 o 
  -7  15  16       13.90       34.00     19.38 o 
 -11   1  17      717.67      728.85     40.54 o 
 -10   1  17      481.25      491.40     53.45 o 
  -9   1  17      281.60      273.49     32.87 o 
  -8   1  17       26.21       28.80     17.12 o 
  -7   1  17      257.67      296.11     25.43 o 
  -6   1  17      317.42      347.25     31.95 o 
  -5   1  17      305.52      351.92     31.77 o 
 -11   2  17       16.71       53.77     27.63 o 
 -10   2  17      681.78      703.15     56.01 o 
  -9   2  17     2321.19     2447.33     80.70 o 
  -8   2  17     1306.66     1360.29     75.05 o 
  -7   2  17     1442.09     1398.08     48.60 o 
  -6   2  17     1114.92     1185.86     52.69 o 
  -5   2  17      412.35      435.59     34.94 o 
 -11   3  17     1430.30     1500.33     67.68 o 
 -10   3  17     1021.66     1040.75     50.32 o 
  -9   3  17      720.62      756.35     70.63 o 
  -8   3  17      139.29      139.47     30.14 o 
  -7   3  17      159.27      213.81     22.40 o 
  -6   3  17     1033.13     1141.52     45.04 o 
  -5   3  17      603.08      663.83     40.87 o 
 -11   4  17      113.24      154.14     29.51 o 
 -10   4  17      146.78      176.43     25.35 o 
  -9   4  17      238.65      228.23     29.34 o 
  -8   4  17       16.23       34.83     23.59 o 
  -7   4  17      193.19      251.92     32.04 o 
  -6   4  17      183.06      179.11     26.05 o 
  -5   4  17      116.35       86.77     29.20 o 
 -11   5  17      215.53      206.49     35.59 o 
 -10   5  17      374.22      414.08     36.27 o 
  -9   5  17       17.26       48.23     20.74 o 
  -8   5  17        0.42       33.76     26.60 o 
  -7   5  17      325.62      378.43     36.60 o 
  -6   5  17        0.97       29.86     22.31 o 
  -5   5  17      179.97      147.99     29.24 o 
 -11   6  17       51.64       78.75     23.76 o 
 -10   6  17       87.50      182.12     28.66 o 
  -9   6  17     1498.61     1544.24     64.26 o 
  -8   6  17     2222.35     2308.04     81.89 o 
  -7   6  17     1344.22     1363.46     64.33 o 
  -6   6  17      591.48      691.51     49.37 o 
 -10   7  17     1700.97     1716.66     69.25 o 
  -9   7  17      320.70      357.79     36.39 o 
  -8   7  17      275.53      293.57     35.45 o 
  -7   7  17      550.26      586.96     45.56 o 
  -6   7  17     1269.68     1481.25     69.45 o 
 -10   8  17      546.65      605.79     45.57 o 
  -9   8  17     1030.31      975.19     53.76 o 
  -8   8  17      615.46      683.70     50.61 o 
  -7   8  17      800.48      837.81     51.63 o 
  -6   8  17     1275.67     1192.47     66.64 o 
 -10   9  17        4.64       59.40     24.78 o 
  -9   9  17       58.47      132.61     29.54 o 
  -8   9  17       32.68      101.63     23.86 o 
  -7   9  17       19.98       98.54     32.02 o 
  -9  10  17     1344.71     1410.66     65.40 o 
  -8  10  17     1577.95     1598.20     60.30 o 
  -7  10  17     1401.49     1487.40     69.35 o 
                                                 
